# Supplementary material for: Polygenic risk score predicting susceptibility and outcome of benign prostatic hyperplasia in the Han Chinese
Source: Hum Genomics. 2024 May 22;18:49. doi: 10.1186/s40246-024-00619-3 (PMC11110300; doi:10.1186/s40246-024-00619-3)
Supplement: Supplementary file 3 — Supplementary Material 3 [file 40246_2024_619_MOESM3_ESM.xlsx]

## Sheet: Suppl Table 1
	Supplementary Table 1. Association of independent single nucleotide polymorphisms included in the polygenic risk score with BPH in this Han Chinese population.
	CHROM	POS	rsID	REF	ALT	MAF	OR	LOG(OR)_SE	LOG_P value	AFF (Genotypes/alleles in cases)	UNAFF (Genotypes/alleles in controls)	CHISQ_P value	Gene Symbol from Thermo Fisher
	5	97391590	rs291812	C	T	0.363798	1.10065	0.0245744	9.52108e-05	4366/7164	11369/20353	0.0001069
	5	97376137	rs2629595	G	A	0.367042	1.09573	0.0241824	0.000156653	4516/7340	11799/20795	0.0002551
	4	156636076	rs17388946	A	G	0.444474	1.08978	0.0230172	0.000187517	5604/6640	14752/18802	0.0005832
	5	97402773	rs291806	A	G	0.37389	1.09411	0.0243632	0.000222657	4494/7090	11765/20137	0.000261
	19	31614073	rs11084596	T	C	0.496381	1.08837	0.0230557	0.000239638	6223/6001	16545/17099	0.001042	THEG5;LINC01533;LOC101927277
	2	60535367	rs2556378	T	G	0.230394	1.10119	0.0270048	0.000357717	2947/9205	7529/25789	0.0002106	BCL11A
	4	156599917	rs13108253	C	T	0.455165	1.08584	0.0232474	0.000396253	5609/6353	14756/18024	0.0004241
	10	118606829	rs11198499	G	T	0.393231	0.921227	0.0238172	0.000571152	4613/7463	13257/20111	0.003184	CACUL1;PRLHR
	2	60533502	rs2556377	G	A	0.243377	1.09706	0.0272573	0.000677487	2963/8659	7583/24127	0.0006787
	4	156571434	rs1608012	G	A	0.461785	1.08215	0.0232425	0.00068159	5687/6295	15049/17873	0.0009897
	5	97384122	rs13357559	A	G	0.434214	1.0798	0.0230224	0.00085345	5511/6825	14574/19346	0.001045
	1	87748754	rs11590929	G	A	0.0527841	0.847006	0.0527501	0.00164492	597/11817	1862/32310	0.006324
	6	26124075	rs16891334	T	C	0.0217456	1.26217	0.0752223	0.0019665	309/12165	709/33631	0.006822	HIST1H2BC;HIST1H2AC
	5	97388191	rs13186882	C	T	0.434808	1.07535	0.0234883	0.00198183	5303/6551	14059/18617	0.001291
	22	33049975	rs5754397	T	C	0.392066	1.09211	0.0285111	0.00199898	3446/5114	9046/14256	0.01993
	5	97420985	rs146689	G	T	0.430658	1.07338	0.0229754	0.00205448	5476/6896	14516/19534	0.001716
	5	97412189	rs13436264	T	C	0.463868	0.932734	0.0237659	0.00338889	5230/6308	15016/17092	0.007864
	3	13543813	rs6775085	T	C	0.409221	0.918441	0.0291549	0.00352151	3307/4955	9315/13267	0.05304
	7	7134050	rs2060163	C	T	0.234372	0.905351	0.0345174	0.00396848	1815/6263	5301/16983	0.01643
	1	87763944	rs4655986	A	G	0.0511346	0.857805	0.0541728	0.00463606	566/11556	1755/31513	0.009492
	16	4268454	rs251736	A	G	0.16243	0.913969	0.0320332	0.00498039	1837/9999	5370/27164	0.01282
	6	23934217	rs518587	A	G	0.316296	0.919477	0.0311116	0.00696857	2542/5740	7248/15422	0.03223
	9	585409	rs7033716	A	G	0.314923	1.06824	0.0247522	0.00765145	3985/8335	10589/23369	0.01727
	1	15754123	rs12725833	G	A	0.0705668	0.886699	0.0451018	0.00767186	825/11633	2474/31818	0.02706
	8	127401060	rs6983267	G	T	0.419514	1.06365	0.0231496	0.00768312	5332/7122	14266/19996	0.0228	CASC8;CCAT2
	1	41444059	rs4408145	T	C	0.427206	1.06328	0.0230563	0.007781	5421/7023	14515/19707	0.0265	EDN2;FOXO6
	15	51171990	rs7176579	G	A	0.103471	1.10397	0.0371866	0.00781825	1343/10987	3444/30490	0.02034
	8	127395198	rs10505477	A	G	0.420358	1.06334	0.0232482	0.00825126	5305/7059	14208/19848	0.02197	CASC8
	1	15753676	rs12725198	G	A	0.0708698	0.888078	0.0449728	0.00830834	830/11636	2486/31838	0.02935	TMEM82;FBLIM1
	20	25177605	rs4815390	C	T	0.0054721	1.46632	0.145782	0.00865135	91/12339	164/34006	0.001102
	18	60097229	rs9963612	T	C	0.259188	0.920994	0.0319776	0.0100603	2286/6764	6515/18391	0.09473
	2	238729659	rs4545955	T	C	0.106251	1.09965	0.0370851	0.0104203	1363/10765	3481/29981	0.01052	TWIST2;LINC01107
	7	34102726	rs12539180	G	A	0.438993	1.06856	0.025997	0.0107481	4512/5546	12067/15641	0.02344
	2	20923592	rs6711016	C	A	0.448568	1.06065	0.0231612	0.0110186	5589/6625	14994/18678	0.01927	LOC101928271;APOB;LDAH
	3	126423653	rs13064828	T	C	0.350119	0.9358	0.0263004	0.0116387	3671/6929	10151/18727	0.3378
	2	60530284	rs2457660	C	T	0.224795	1.07143	0.0274056	0.0118235	2806/9248	7339/25737	0.01409	BCL11A
	11	59096302	rs7939969	T	C	0.333536	0.940457	0.0244299	0.0119754	3996/8286	11364/22406	0.02471
	8	125599059	rs1454617	C	A	0.413102	0.94251	0.0239463	0.0134154	4794/7026	13537/19017	0.0526
	10	120907510	rs1530116	T	G	0.421787	1.05843	0.023142	0.0141303	5376/7098	14367/19967	0.01524
	18	3252926	rs717183	A	G	0.440484	0.940363	0.0251537	0.014504	4633/6045	12841/16151	0.108
	10	120899978	rs2289336	C	T	0.42179	1.05789	0.0231411	0.0150194	5374/7098	14370/19968	0.01633
	13	50889194	rs17649209	A	C	0.0268523	1.18739	0.0707241	0.0151602	342/11668	867/32147	0.1986
	5	1325475	rs421284	T	C	0.187324	0.931325	0.0293531	0.0153578	2238/10236	6531/27807	0.008195	CLPTM1L
	5	1325688	rs465498	A	G	0.187302	0.931536	0.029353	0.0156862	2238/10236	6530/27808	0.008367	CLPTM1L
	10	120879658	rs3758510	A	C	0.421523	1.05743	0.0231522	0.0158633	5368/7098	14350/19962	0.01642
	10	120879348	rs3758509	G	A	0.421523	1.05743	0.0231522	0.0158633	5368/7098	14350/19962	0.01642
	17	37746322	rs3760511	G	T	0.356002	0.941323	0.0251195	0.0160738	3948/7408	11118/19846	0.02992
	10	29345659	rs1858571	G	A	0.0139114	1.26806	0.0987398	0.0161624	178/10896	406/30500	0.02356
	5	1330725	rs452384	T	C	0.187273	0.932195	0.0293517	0.0167504	2238/10236	6529/27811	0.008609	CLPTM1L
	14	101170217	rs1959121	A	G	0.446614	0.945031	0.0236392	0.0167716	5155/6659	14605/17825	0.008741
	10	120860739	rs10886788	G	A	0.421333	1.05698	0.0231703	0.0167736	5350/7082	14317/19929	0.01756
	5	1320021	rs421629	G	A	0.172142	0.928842	0.030904	0.016913	1988/10134	5830/27464	0.005543	CLPTM1L
	5	1324006	rs414965	G	A	0.187139	0.932401	0.0293689	0.017163	2237/10235	6520/27802	0.009313
	10	120863326	rs3758507	T	C	0.421344	1.05666	0.023167	0.0173573	5351/7083	14319/19931	0.01754
	10	120861104	rs11199604	A	C	0.421344	1.05666	0.023167	0.0173573	5351/7083	14319/19931	0.01754
	5	1315545	rs4975616	G	A	0.185728	0.932897	0.0294338	0.0182812	2217/10231	6455/27789	0.01062	CLPTM1L;MIR4457
	8	13052608	rs481773	A	G	0.42224	1.05718	0.0236248	0.0185821	5088/6694	13651/18947	0.01378
	5	1315228	rs4975615	G	A	0.186191	0.933676	0.0294593	0.0198326	2216/10196	6446/27664	0.01051
	12	28065299	rs229988	T	C	0.271506	0.934133	0.0293961	0.0204555	2570/7276	7473/19671	0.006311
	2	42847085	rs7355325	T	C	0.492763	1.05659	0.0237687	0.0205528	5743/5669	15366/16060	0.008944
	4	56852029	rs13106200	G	A	0.0523867	1.12446	0.0511738	0.0218897	669/11385	1695/31377	0.0731
	19	50893324	rs998771	G	T	0.174979	0.933127	0.030204	0.0219318	2102/10364	6087/28247	0.02911	KLKP1;KLK4;KLK2
	2	34890912	rs280779	C	T	0.20977	0.936925	0.0285642	0.0225535	2435/9563	7034/26108	0.03227
	19	50259422	rs11084008	G	A	0.189972	0.929779	0.0319459	0.0226594	1972/8768	5693/23915	0.04985
	7	75657699	rs757362	A	G	0.304556	1.05993	0.0255752	0.0228509	3577/7873	9525/22045	0.03322
	7	75658092	rs757364	T	C	0.304556	1.05993	0.025576	0.0228552	3577/7873	9525/22045	0.03322
	16	4264528	rs2283479	C	A	0.200659	0.936341	0.0289244	0.0229631	2359/9753	6777/26641	0.05871
	13	39613628	rs1885765	T	C	0.111186	0.882983	0.0549566	0.0235429	621/5307	1864/14558	0.06624
	19	35532546	rs12150953	A	G	0.0966676	0.914005	0.0397587	0.02372	1118/10872	3239/29843	0.1387
	12	14553632	rs2302888	G	A	0.174989	1.06943	0.0297041	0.0238379	2249/10033	5825/28033	0.00567
	13	78239044	rs1410738	A	C	0.231587	1.06877	0.0294498	0.0239166	2515/7995	6660/22448	0.02883
	17	33410137	rs4795779	A	G	0.20597	0.935077	0.029803	0.0243015	2216/8960	6382/24186	0.01885
	5	67258155	rs17224116	C	T	0.0389565	1.15047	0.0623437	0.0245526	443/10151	1101/27939	0.07555
	8	127441520	rs10090421	A	G	0.256099	1.0666	0.0288769	0.025553	2699/7557	7169/21107	0.0557
	16	19040198	rs11074355	A	G	0.185831	1.07035	0.0306165	0.0263732	2181/9135	5696/25376	0.02741
	1	240067426	rs4659560	C	T	0.297752	0.943519	0.026219	0.0265929	3346/8140	9474/22096	0.07792
	1	164971371	rs10800062	A	C	0.497841	1.05156	0.0227489	0.0270939	6319/6151	16975/17345	0.02037	LMX1A;PBX1
	17	1771135	rs8074840	T	C	0.327782	0.945752	0.0252518	0.0271936	3729/7885	10540/21378	0.07227
	2	9999636	rs3791749	T	C	0.377241	1.05296	0.0235217	0.0282478	4733/7621	12734/21214	0.1157
	11	9880564	rs11042524	G	A	0.417836	0.946783	0.0249478	0.0283815	4402/6384	12512/17182	0.01692
	9	107678832	rs10816554	T	C	0.132609	0.927525	0.0343373	0.0284463	1538/10554	4475/28777	0.04027
	1	201661333	rs724220	T	G	0.401041	1.05375	0.0240433	0.0294376	4794/6860	12697/19263	0.007921
	3	141422126	rs9846396	C	T	0.218322	1.06152	0.0274621	0.0296993	2799/9579	7332/26694	0.01409
	3	73499184	rs12632755	C	T	0.327376	1.06408	0.0285832	0.029781	3117/6231	8404/17440	0.1448
	11	269147	rs1983525	C	T	0.303403	0.934906	0.0311263	0.0305827	2519/5981	7324/16618	0.09981
	3	174767811	rs1818563	T	C	0.0143834	1.22061	0.0924438	0.0310466	204/12264	469/33853	0.03028	ALADL2;NLGN1
	1	164979508	rs10800064	T	G	0.500966	0.952044	0.0227926	0.0310725	6113/6313	17230/16940	0.01895
	5	4136041	rs6860112	T	C	0.373532	1.05373	0.0242806	0.031122	4523/7263	12017/20477	0.00737
	17	1771844	rs4274475	C	T	0.328602	0.946681	0.025427	0.0311694	3696/7800	10449/21101	0.05839
	2	42850369	rs11896488	T	C	0.168556	1.0705	0.0317373	0.031823	1944/9158	5105/25613	0.03153
	8	6093323	rs989538	G	A	0.381997	0.945702	0.0262183	0.0332245	3810/6378	10767/17205	0.05144
	3	73499249	rs12632758	C	T	0.357446	1.06304	0.0287586	0.0335202	3214/5642	8729/15827	0.2101
	16	6391907	rs8048522	C	T	0.396208	0.947814	0.0253846	0.0347366	4104/6458	11738/17684	0.0611
	20	16964284	rs6044537	T	C	0.321515	1.07131	0.0328665	0.0360952	2475/5049	6521/13935	0.1065
	7	46389219	rs6463328	T	C	0.29476	1.05582	0.0260877	0.0373269	3394/7876	9138/22108	0.08246
	12	93530720	rs11107071	A	G	0.323712	0.942768	0.0283081	0.0373494	3035/6475	8528/17682	0.2657
	7	3415617	rs17133292	G	T	0.146374	0.934425	0.0326198	0.0375977	1724/10518	5001/28701	0.04263
	5	53859133	rs271251	C	T	0.320992	0.949217	0.0251906	0.0385522	3733/8045	10460/21978	0.2722
	6	15475817	rs2064100	A	G	0.187417	1.06143	0.0288275	0.0386283	2434/10024	6324/27948	0.007855
	18	7109653	rs12454984	T	C	0.0653819	1.09857	0.0454586	0.0386289	871/11363	2135/31607	0.002396	LAMA1
	2	192088876	rs7567063	T	C	0.407271	0.946818	0.0264325	0.0386895	3931/5953	11283/16189	0.02413
	9	2864819	rs10968653	G	T	0.360416	1.05057	0.0240504	0.0402336	4457/7631	11916/21424	0.02658	PUM3;LINC01231
	5	1321972	rs401681	C	T	0.319874	0.951218	0.0244008	0.0404019	3892/8546	11025/23171	0.0519	CLPTM1L
	2	184488746	rs1014024	T	G	0.0460566	1.11587	0.0535528	0.0406353	603/11687	1518/32244	0.06319
	3	41039371	rs381272	T	C	0.101669	1.0799	0.0375727	0.0407662	1291/11083	3425/30587	0.2523
	1	4109988	rs12077262	C	T	0.114382	0.928822	0.0361018	0.0408282	1366/11098	3985/30333	0.04999	LOC284661;LINC01346
	19	36194851	rs7259854	A	G	0.0135307	0.802686	0.107699	0.0412701	130/11212	446/30782	0.02597
	4	13851025	rs2075132	C	T	0.180256	1.07615	0.0360248	0.0416175	1558/6780	4159/19219	0.06786
	2	42915859	rs10181075	G	T	0.338684	0.95171	0.024306	0.0417193	4028/8222	11481/22061	0.007012
	7	3411506	rs17133289	A	C	0.144617	0.935466	0.0328357	0.0421894	1705/10549	4941/28761	0.04407
	1	182569343	rs12757998	C	T	0.00443923	1.41565	0.172	0.0432915	57/11487	136/31796	0.3473	RSEL;RGSL1
	12	90827324	rs1504144	A	G	0.393618	1.05213	0.0251603	0.0434005	4302/6404	11745/18317	0.0428
	1	149920979	rs11205277	A	G	0.368946	1.04935	0.0238652	0.0435524	4542/7484	12155/21075	0.0205	SV2A;SF3B4
	6	162212586	rs4546464	T	C	0.207155	0.943931	0.0285887	0.0435528	2469/9743	6993/26471	0.1129	PARK2
	13	84711539	rs6563407	A	G	0.307826	1.05026	0.0244463	0.0448659	3930/8476	10403/23753	0.01163
	6	26372558	rs12176317	A	G	0.0730978	0.915631	0.0440308	0.0453041	876/11598	2546/31794	0.1502	BTN3A2
	7	3411619	rs6959573	G	T	0.14705	0.936052	0.0330772	0.0457301	1684/10206	4900/27984	0.05159
	7	39320665	rs12701729	G	A	0.224227	0.941946	0.0299813	0.0460639	2275/8187	6547/22335	0.05252
	8	81245792	rs10090760	T	C	0.126841	1.07214	0.0349717	0.0463909	1553/10197	4045/28339	0.04272
	20	55784827	rs4494823	C	T	0.0228002	0.855235	0.0788797	0.0474234	258/11860	780/32628	0.1938
	8	71794115	rs13265539	C	T	0.000241112	0.0522162	1.49221	0.047871	0/12156	11/33455	0.04559
	9	110671898	rs3010815	C	T	0.33932	1.04879	0.024115	0.0482194	4324/8062	11434/22620	0.007238
	9	110674221	rs3010816	C	T	0.33874	1.04884	0.0241423	0.0482381	4312/8058	11392/22598	0.006893
	6	16687262	rs17669102	G	T	0.00214875	1.56739	0.228252	0.0489621	37/12091	61/33419	0.01228
	6	16685289	rs2327995	T	G	0.00214696	1.56715	0.228198	0.0489836	37/12101	61/33447	0.01228
	4	15225676	rs11733875	A	G	0.00838349	0.775364	0.129765	0.049922	91/12319	299/33811	0.1338
	2	184511833	rs6747376	C	T	0.0488457	1.10651	0.0517752	0.0506086	644/11826	1641/32669	0.09049	ZNF804A;MIR548AE1
	7	51802005	rs1473654	G	T	0.239733	0.936482	0.0335863	0.0507114	1877/6079	5350/16840	0.3534
	2	42915807	rs13020622	A	G	0.333268	0.953601	0.0243419	0.0509634	3992/8348	11381/22407	0.007156
	1	163441548	rs4657276	A	C	0.0208432	1.16326	0.0775021	0.0510202	287/12143	685/33519	0.04068
	2	42491758	rs2029899	G	A	0.229155	0.946569	0.0281641	0.0512139	2609/9125	7527/24971	0.04059
	8	117432217	rs9297566	G	A	0.459896	0.95591	0.0232049	0.0519935	5540/6692	15526/18048	0.07019
	13	43460424	rs9525777	G	A	0.128031	0.935007	0.034644	0.0524069	1523/10757	4381/29453	0.1207
	2	237949661	rs4663812	A	C	0.0211024	0.854399	0.0811729	0.0525572	244/11948	720/32770	0.3284
	8	117387417	rs1613047	G	A	0.37207	1.04667	0.0235552	0.0528177	4691/7731	12640/21518	0.1339	SLC30A8;MED30
	2	122587484	rs1304771	G	A	0.364501	0.954796	0.0238908	0.05284	4272/7562	11933/20691	0.3547
	19	18344015	rs17724992	A	G	0.469773	1.04516	0.0228486	0.0532101	5953/6513	16023/18291	0.04252	PGPEP1
	19	50835951	rs2033496	C	T	0.229285	1.06412	0.0322308	0.0538333	2125/6757	5518/18934	0.009112
	10	120908900	rs10886800	G	A	0.343231	1.04738	0.0240491	0.0542388	4361/8079	11672/22600	0.04435
	6	26354019	rs9366653	G	A	0.0739008	0.919188	0.0439049	0.0549528	886/11584	2573/31763	0.1555
	11	9898990	rs7105337	C	T	0.165595	0.941136	0.0316252	0.0550697	1941/10057	5529/27583	0.1891
	16	13982365	rs12448995	G	A	0.0651267	0.91217	0.0479321	0.0551251	726/11290	2209/30841	0.01461
	1	224185906	rs4653996	T	G	0.172701	0.942867	0.0308605	0.0566091	2002/10054	5802/27330	0.02424
	3	885677	rs6788253	A	G	0.247472	0.945096	0.0296349	0.0567185	2445/7729	7052/21150	0.05111
	21	34345168	rs2834463	G	A	0.493196	0.955712	0.0237977	0.0569779	5657/5923	15870/16198	0.2398
	6	32614298	rs642093	G	A	0.359209	1.04589	0.0237192	0.0585332	4515/7959	12301/22039	0.4558	HLA-DQA1;HLA-DRB1
	11	9909346	rs6483809	G	A	0.167803	0.942719	0.0313125	0.0595887	1982/10086	5648/27754	0.2212
	12	97150277	rs7134073	T	C	0.16	0.940471	0.0326192	0.0598972	1802/9728	5094/26476	0.204
	1	219521561	rs12034581	C	A	0.279142	0.952558	0.0258743	0.0603142	3263/8809	9376/23830	0.01139
	3	183736026	rs262979	A	G	0.338982	1.04667	0.0243256	0.0607595	4204/8034	11360/22316	0.2155
	21	34324044	rs8127665	T	C	0.462469	0.95728	0.0233519	0.0615374	5557/6523	15428/17868	0.5279
	10	118493874	rs10749265	A	G	0.345135	1.04697	0.0245553	0.0615819	4263/7747	11275/21735	0.008212
	20	62472409	rs11204426	A	G	0.464029	0.957968	0.0230757	0.0627633	5540/6582	15616/17854	0.07094	GATA5
	10	121333293	rs4752536	A	G	0.430776	1.04383	0.0231192	0.0635027	5442/6978	14652/19574	0.05225	WDR11
	6	30746702	rs2535319	T	C	0.237081	0.951408	0.0268552	0.0636177	2923/9523	8161/26145	0.4954	LINC00243;IER3
	6	103334218	rs7738654	G	A	0.120015	0.936104	0.0356569	0.0640594	1428/10816	4097/29695	0.1784
	18	22331727	rs867939	G	A	0.315514	0.9462	0.0299215	0.0645701	2750/6228	7980/17050	0.02861
	22	42830593	rs5758965	C	A	0.0873029	1.07603	0.039846	0.0659077	1118/11356	2969/31371	0.2831
	10	120955188	rs17101187	T	G	0.38333	1.04421	0.0235469	0.0661911	4856/7598	13067/21235	0.07765	WDR11
	5	179589881	rs7715391	C	T	0.1912	0.947284	0.0294944	0.0663354	2259/9901	6480/27066	0.07566
	12	46042397	rs11183299	C	T	0.413611	0.958176	0.0233079	0.0667976	4951/7357	14157/19733	0.002828
	21	29651698	rs11088125	T	C	0.320529	0.954403	0.0254843	0.0670569	3613/7949	10239/21415	0.03042
	6	128894424	rs4418211	T	C	0.107081	1.08102	0.0425716	0.0672385	1073/8543	2762/23436	0.09492
	1	216383698	rs1538691	G	A	0.193468	0.948528	0.0288813	0.067296	2359/10081	6674/27576	0.2059
	3	44535744	rs2141574	T	C	0.000407271	2.58269	0.518769	0.0673988	9/12425	10/34208	0.04108
	17	6128138	rs9303197	T	C	0.345784	0.955056	0.0251822	0.0678343	3886/7612	10982/20518	0.03963
	9	22347179	rs2025795	C	A	0.180916	1.05568	0.0296821	0.0679068	2281/9889	5980/27512	0.02933
	18	30459241	rs2419041	T	C	0.489017	1.0428	0.0230293	0.0687688	6103/6227	16516/17408	0.1225
	3	169480236	rs7652987	A	G	0.447835	0.959298	0.0229147	0.0697684	5549/6917	15381/18889	0.4783
	21	34329783	rs2834450	G	A	0.467848	0.958763	0.0232702	0.0703479	5650/6488	15682/17776	0.5417
	1	38202032	rs898978	T	G	0.205687	0.949991	0.0283865	0.0707188	2473/9749	6952/26648	0.285
	6	16795692	rs4618530	A	G	0.380684	0.957398	0.0242267	0.0723285	4416/7356	12395/19993	0.1471
	2	42842836	rs4953669	C	A	0.233081	1.0515	0.0280236	0.0731571	2687/8643	7225/23971	0.2308
	8	23600074	rs6983724	A	G	0.27533	0.954265	0.0261263	0.0731597	3230/8828	9194/23872	0.0322
	7	76832479	rs10271063	T	C	0.426116	0.959384	0.0232831	0.0749344	5113/7127	14525/19321	0.02855	LOC100133091;DTX2P1-UPK3BP1-PMS2P11
	16	82170153	rs2303262	C	T	0.152903	1.05766	0.0316541	0.0765604	1943/10439	5163/28929	0.1469	MPHOSPH6
	3	129954887	rs907930	C	T	0.270855	1.0524	0.0288766	0.0769279	2701/7053	7254/19746	0.1163
	6	29603832	rs10946999	G	T	0.31078	0.957303	0.0246961	0.0772429	3772/8700	10775/23561	0.01875	GABBR1
	8	71057643	rs6472562	A	C	0.0408426	0.90205	0.0584295	0.0776867	488/11930	1416/32784	0.3099
	18	59270505	rs1517033	T	C	0.323745	1.04863	0.0269571	0.0781304	3423/6975	9126/19238	0.1648
	6	32658534	rs6906021	T	C	0.447836	1.04103	0.0228565	0.0785376	5650/6824	15315/19025	0.1806	HLA-DQA1;HLA-DQB1
	4	136991601	rs1517955	C	T	0.242399	0.950034	0.0291969	0.0791575	2512/8102	7135/22049	0.1077
	11	203788	rs2280543	C	T	0.128823	0.941621	0.0343427	0.0798527	1558/10910	4465/29821	0.1327	BET1L
	7	82174904	rs38545	A	G	0.0583075	1.09497	0.0519081	0.0804888	659/10185	1714/28140	0.2012
	12	118536544	rs4767685	G	T	0.075729	0.923683	0.0454433	0.0806508	836/10746	2452/29384	0.0919
	11	64102059	rs641430	T	C	0.433622	0.959398	0.0237426	0.0808496	4958/6702	13993/18051	0.03241
	15	93058827	rs8032755	G	A	0.182356	1.05714	0.0318582	0.0810987	1999/8649	5277/23975	0.09319
	3	54585888	rs11130425	G	A	0.035968	0.897559	0.0619608	0.0811106	425/12029	1256/33026	0.1973	CAC2D3
	8	119695195	rs11997615	T	C	0.406313	1.04586	0.0257256	0.0813574	4226/6012	11504/16972	0.1205
	10	10222688	rs10905684	T	C	0.433517	1.04352	0.0245976	0.083298	4824/6128	12971/17125	0.08649
	7	26605023	rs11763033	T	C	0.329631	1.0505	0.0285032	0.0838898	3056/6074	8162/16740	0.2265
	14	59352956	rs12878070	T	G	0.150738	1.05673	0.0320193	0.0848445	1883/10247	4962/28318	0.1059
	5	92713277	rs1532695	T	C	0.264914	0.9477	0.0311838	0.084963	2291/6573	6555/17973	0.1082
	17	81070484	rs4076037	A	G	0.475033	0.959209	0.0242785	0.0862819	5197/5833	14495/15929	0.343	BAIAP2
	17	37743574	rs11263763	A	G	0.259924	0.956351	0.0260577	0.0867619	3178/9280	8975/25323	0.1515	HNF1B
	20	56757817	rs6069864	C	T	0.211511	0.952115	0.0288404	0.0888657	2432/9350	6888/25394	0.1137
	1	99584229	rs7543130	C	A	0.0529334	0.915531	0.0519498	0.0893606	618/11832	1856/32432	0.05524	MIR548N
	10	128917125	rs10829518	G	A	0.264419	1.04652	0.0267963	0.0896978	3115/8429	8273/23251	0.1229
	9	7444417	rs2986253	A	G	0.260006	0.956593	0.0262457	0.0908697	3094/9002	8742/24684	0.217
	6	25486572	rs9295663	T	C	0.33562	0.958575	0.0250358	0.091047	3858/7866	10867/21283	0.07927
	22	42807131	rs738535	C	T	0.0866958	1.07002	0.0400854	0.0913686	1102/11332	2946/31312	0.3714
	12	1787790	rs1044471	C	T	0.413913	1.04034	0.0234266	0.0913874	5009/6963	13579/19357	0.2452
	6	23913300	rs806547	A	C	0.206551	0.95203	0.0291591	0.0918203	2353/9279	6665/25363	0.1848
	2	160780726	rs270924	T	C	0.401082	0.95921	0.0247606	0.0925824	4345/6735	12332/18168	0.02507
	3	169481222	rs2421650	A	G	0.447089	0.962211	0.0229084	0.0926535	5540/6918	15365/18935	0.5302	MECOM
	12	26649616	rs1007938	A	G	0.225945	0.952636	0.0288591	0.0926928	2518/8892	7133/24171	0.1165
	17	37700510	rs2074430	C	T	0.409537	0.961897	0.0231869	0.0938539	4982/7394	14041/20033	0.06508	HNF1B
	14	59336995	rs927964	A	G	0.0844192	1.07363	0.0424454	0.0941893	986/10342	2616/28724	0.2416
	2	212738114	rs2371706	T	C	0.176825	1.05622	0.0327083	0.0944895	1918/8506	4975/23583	0.02491
	8	23603662	rs12549100	G	A	0.275631	0.957295	0.0261553	0.0951896	3226/8790	9184/23824	0.04035
	15	26413617	rs11635356	T	C	0.154121	1.06632	0.0385699	0.0959307	1348/7030	3443/19265	0.04443
	5	65369742	rs6899042	T	C	0.0135002	0.843841	0.102014	0.0960342	151/12299	480/33810	0.1215
	7	22020173	rs6947288	T	C	0.231033	0.945606	0.0336401	0.096396	1926/6616	5492/18074	0.1548
	5	7826567	rs6887726	T	C	0.325872	1.04724	0.0278347	0.0972722	3285/6667	8842/18420	0.2949
	11	119420693	rs3138093	T	C	0.0835508	0.932499	0.0421991	0.0976942	972/11276	2870/30866	0.05036
	20	42327926	rs6072688	C	T	0.407002	0.956472	0.0269233	0.098335	3819/5831	10759/15409	0.008488
	9	91878339	rs1881389	G	A	0.342861	1.0408	0.0242044	0.0985004	4267/7989	11530/22288	0.1495
	13	50494439	rs1262775	T	C	0.123924	1.05848	0.0344669	0.0991781	1593/10853	4197/30079	0.1078	DLEU1
	21	33173813	rs2834126	A	G	0.206767	0.952284	0.0296744	0.0994324	2337/9173	6609/25147	0.2492
	4	48224250	rs4694890	A	C	0.331983	1.04355	0.0259363	0.100275	3678/7040	9679/19837	0.004117
	11	3949849	rs2923944	A	G	0.425015	1.03984	0.0238376	0.101279	4988/6578	13484/18412	0.1125
	20	13165667	rs4510290	C	T	0.032955	1.11077	0.0642839	0.102203	418/11382	1051/31725	0.07979
	4	39285329	rs11096990	C	T	0.151289	1.05281	0.031502	0.102321	1934/10496	5120/29076	0.118	WDR19
	15	96284957	rs8033891	C	A	0.153252	1.06888	0.0408475	0.102943	1216/6444	3209/18005	0.1194
	7	22020216	rs6965130	A	G	0.231625	0.946708	0.0336268	0.1034	1935/6623	5521/18111	0.1577
	10	120851145	rs11199598	T	C	0.383749	1.0393	0.0236742	0.103472	4796/7448	12891/20955	0.03471
	13	78331108	rs2248525	G	T	0.315285	0.959695	0.0253684	0.104869	3650/8078	10244/22096	0.2688
	17	11439697	rs1513749	T	C	0.293991	1.05808	0.0349566	0.106318	2093/4915	5666/13718	0.3169
	2	34873284	rs280743	G	A	0.224357	0.954431	0.0289087	0.106664	2469/8701	6919/23755	0.3261
	2	160766218	rs648120	T	G	0.395569	0.960393	0.0250746	0.107024	4201/6661	11905/17949	0.02835
	8	23581795	rs2942219	A	G	0.266246	0.957006	0.0272745	0.107129	2937/8385	8338/22688	0.05439
	11	13284764	rs4414197	T	G	0.457165	0.963641	0.023097	0.108824	5538/6684	15487/18281	0.2945
	3	178714107	rs12489626	C	T	0.347757	1.04546	0.0277337	0.108954	3325/6015	8907/16927	0.05108
	2	2806620	rs4853862	T	C	0.134053	1.05778	0.0351322	0.109856	1560/9828	4178/27238	0.2835
	14	69280174	rs8005903	C	T	0.139762	0.944128	0.0360538	0.110787	1416/9076	4113/24955	0.09792
	1	164904622	rs1213285	A	G	0.111147	1.05896	0.0359952	0.111471	1417/10979	3750/30342	0.1906
	8	70955007	rs1973364	A	G	0.0422185	0.911869	0.0579987	0.111676	502/11826	1449/32435	0.334
	8	37479021	rs743282	C	T	0.116811	0.94367	0.0364786	0.111974	1373/10623	3880/29094	0.3481
	5	118533479	rs6595143	C	T	0.0833696	1.07087	0.0431271	0.11234	958/10112	2494/27842	0.1586
	19	18338428	rs9636202	G	A	0.462776	1.03699	0.0229127	0.112948	5831/6597	15764/18472	0.09449	LSM4;PGPEP1
	16	1460131	rs4786419	G	A	0.264694	0.955273	0.0288858	0.113167	2661/7523	7436/20526	0.3635
	1	41647544	rs7541348	T	G	0.373408	0.962708	0.0240414	0.113923	4449/7663	12553/20867	0.106
	10	103712121	rs7394038	C	T	0.405596	0.961581	0.0248865	0.115443	4416/6618	12357/17963	0.179
	12	81155743	rs10862248	T	G	0.488842	0.964912	0.0226936	0.115497	5973/6365	16633/17273	0.2199
	12	59339923	rs7970328	T	C	0.358683	1.03802	0.0237766	0.116575	4508/7900	12193/21961	0.2092
	6	2540955	rs1773000	C	T	0.116102	0.945061	0.0360112	0.116619	1394/11004	4011/30145	0.137
	6	2540777	rs1680855	T	C	0.116053	0.9452	0.0360066	0.117531	1394/11010	4012/30166	0.1362
	3	20916359	rs6776153	A	G	0.329575	1.04752	0.0296761	0.117716	3071/6077	8242/16936	0.1455
	7	150733623	rs1860870	C	T	0.355622	0.961624	0.0250742	0.118614	3979/7343	11152/20074	0.2779
	5	92642227	rs6867167	A	C	0.215967	0.956841	0.0282862	0.11883	2554/9558	7282/26150	0.1113
	5	4534100	rs6555300	A	G	0.388877	1.0376	0.023669	0.118866	4801/7293	12854/20452	0.03296	LOC101929153;IRX1
	10	121589148	rs2912774	T	G	0.388863	0.964175	0.0234078	0.119098	4773/7659	13348/20820	0.1875	FGFR2
	8	1991391	rs6983882	A	C	0.11083	0.937189	0.0416299	0.119171	1051/8677	2985/23703	0.3056
	3	64266748	rs704417	C	T	0.0934122	1.06382	0.0397154	0.119302	1164/10850	3053/30077	0.1266	PRICKLE2
	6	136028169	rs6916194	C	T	0.497898	0.964189	0.0234175	0.119397	5783/6061	16242/16150	0.01427
	8	69118917	rs695167	G	A	0.0269601	0.89309	0.0729926	0.121374	302/11568	896/31670	0.233
	8	117392720	rs1686354	G	A	0.491155	1.03598	0.0228352	0.121685	6167/6261	16710/17440	0.1873
	1	168620750	rs7355223	G	A	0.246709	1.04134	0.0262119	0.122269	3101/9361	8442/25884	0.52
	2	201902998	rs7604971	T	C	0.372775	1.03773	0.0240023	0.122803	4534/7384	12138/20668	0.04352
	13	78302402	rs7996252	T	C	0.315593	0.96175	0.0252849	0.12296	3681/8133	10337/22267	0.2733
	8	76911796	rs12549946	G	A	0.0604073	0.921472	0.0531931	0.124177	599/9689	1750/26848	0.2782
	5	111619131	rs2043833	G	A	0.216451	0.956921	0.0286425	0.124199	2446/9186	7051/25193	0.05949
	10	121333668	rs9420318	G	A	0.397803	0.964807	0.023304	0.124201	4861/7527	13640/20480	0.1512
	3	124348122	rs1444750	T	C	0.470481	0.963126	0.0244415	0.124243	5089/5741	14021/15767	0.8872
	10	18159133	rs10764326	T	C	0.397931	0.963745	0.0240736	0.125029	4577/7105	12885/19315	0.114
	6	78010448	rs7774444	G	A	0.0485956	1.08599	0.0539388	0.126162	596/11358	1584/31322	0.4537
	22	25996268	rs5761347	A	G	0.161674	1.05115	0.0326424	0.126465	1865/9377	4935/25883	0.1555
	7	27443211	rs10249757	C	T	0.252874	0.96038	0.0265271	0.127518	3062/9268	8642/25312	0.1761
	9	120955562	rs7045519	C	A	0.184736	0.955246	0.0300976	0.128195	2170/9848	6152/26878	0.1685
	5	178403604	rs4976774	A	G	0.313704	1.05086	0.0326656	0.128868	2486/5218	6538/14524	0.04698
	2	152106846	rs6725180	T	G	0.400941	0.964802	0.0236533	0.129801	4814/7270	13250/19720	0.5016
	17	2390126	rs2447095	A	G	0.286844	1.03863	0.0250219	0.129877	3644/8826	9782/24554	0.1211	MNT
	13	78306966	rs747453	T	C	0.317457	0.96262	0.0252556	0.131442	3706/8114	10398/22210	0.2851
	7	108600647	rs1029707	T	C	0.300225	0.959923	0.0271254	0.13158	3096/7608	8898/20348	0.003747
	17	72299619	rs1029645	G	A	0.463269	1.0376	0.0245772	0.133132	5083/5727	13558/15870	0.09044
	12	120342128	rs2522137	T	G	0.291353	0.957205	0.0291572	0.133595	2795/6943	7826/18890	0.2716
	12	70840168	rs2470372	A	G	0.361841	1.03665	0.0239971	0.133613	4444/7702	12027/21347	0.2791	PTPRR
	4	121921112	rs4292355	T	C	0.167364	1.0504	0.032872	0.134662	1843/8841	4876/24586	0.09685
	7	12967912	rs2192675	C	T	0.0301779	0.902652	0.068673	0.135858	352/11482	985/31485	0.7477
	21	33999948	rs743416	T	G	0.186972	1.0451	0.0296051	0.136186	2296/9646	6068/26724	0.08327
	4	16607054	rs1496742	G	A	0.259959	1.04553	0.0299113	0.136571	2575/7101	6848/19724	0.1064
	4	121884466	rs906493	C	T	0.157436	1.05076	0.0332922	0.136979	1784/9194	4686/25432	0.08839
	5	111641905	rs1457718	G	A	0.356406	0.958316	0.0286325	0.137	3087/5709	8797/15751	0.2135
	14	85237562	rs12147907	C	T	0.00185593	0.653437	0.286199	0.137079	18/12336	68/33916	0.229
	2	33111242	rs11124307	C	T	0.340846	1.03736	0.0246736	0.137151	4034/7656	10968/21356	0.2596
	16	80617212	rs17750740	T	C	0.000257455	0.330387	0.745498	0.137393	3/12413	9/34185	0.8979
	7	25909273	rs7798578	C	T	0.0474198	1.09029	0.05822	0.137612	515/9675	1310/26986	0.08396
	6	103280283	rs1008965	C	T	0.302015	1.03795	0.0250932	0.137666	3744/8394	9985/23335	0.07118
	1	164795263	rs4657375	G	A	0.316737	1.03706	0.0245232	0.137788	3950/8354	10682/23210	0.2317
	10	121586602	rs2981575	G	A	0.440357	0.966602	0.0229199	0.138331	5417/7055	15197/19143	0.1136	FGFR2
	10	128449863	rs7100024	G	A	0.246818	1.04297	0.0283921	0.138359	2747/8207	7413/22797	0.262
	17	6095595	rs8069520	G	A	0.15322	0.953175	0.0323963	0.138785	1805/10319	5180/28284	0.1213
	13	78237058	rs8001140	G	A	0.227708	1.04291	0.0283881	0.138843	2672/8812	7088/24290	0.1382
	14	42504819	rs17092325	G	A	0.0649565	0.933326	0.0466625	0.139217	788/11634	2243/31997	0.4221
	7	28812369	rs1964240	A	C	0.307987	0.961359	0.026664	0.139427	3325/7621	9276/20692	0.2634
	14	33729313	rs7152046	T	C	0.396778	1.04219	0.0279825	0.139726	3647/5403	9826/15080	0.1589
	3	64329788	rs853256	A	G	0.0992889	1.05902	0.0389091	0.140566	1213/10717	3227/29561	0.3085
	9	38027647	rs943936	C	T	0.175945	0.954651	0.031511	0.140802	1968/9416	5541/25753	0.3149
	17	37739849	rs11651755	T	C	0.254585	0.962064	0.0262681	0.140943	3120/9346	8791/25529	0.1978	HNF1B
	1	164806137	rs3767368	G	A	0.315977	1.0367	0.0244849	0.141033	3958/8404	10709/23347	0.2411
	16	79403043	rs4372705	T	G	0.085002	0.939971	0.0420584	0.141048	974/11152	2889/30431	0.03096
	9	28516766	rs10757753	T	G	0.325174	1.03718	0.0248129	0.141259	3981/8131	10791/22525	0.3358	LINGO2
	11	13292760	rs12290622	G	A	0.455446	0.966885	0.0229406	0.14212	5597/6801	15594/18536	0.2961
	20	57466918	rs6099636	T	C	0.0649138	1.07757	0.0509829	0.142825	683/9359	1771/25991	0.1411
	10	121335347	rs11199916	A	C	0.381356	1.03512	0.0235958	0.143509	4796/7606	12963/21203	0.1517
	15	87405548	rs1372610	C	T	0.317892	0.96371	0.0253434	0.144688	3618/8024	10244/21720	0.05396
	13	78259736	rs9565398	C	T	0.421012	0.966175	0.0236029	0.144877	4995/6973	13996/19144	0.3455
	10	22010574	rs7898685	A	C	0.0329877	1.09897	0.0648078	0.14534	407/11407	1050/31304	0.2982
	14	76101875	rs4899580	G	A	0.438662	1.04172	0.0281008	0.145814	3820/4698	10247/13303	0.03342
	15	38105799	rs12324479	G	A	0.366537	1.04344	0.0292344	0.145834	3091/5215	8375/14601	0.2162
	18	54857077	rs7243461	A	G	0.155618	0.952151	0.0337938	0.146804	1661/9239	4691/25227	0.2769
	12	1782206	rs2286383	C	T	0.414024	1.03433	0.0232695	0.146907	5067/7067	13757/19575	0.352
	2	192122288	rs17354327	T	C	0.000649263	1.84899	0.424285	0.147435	10/11896	19/32741	0.3403
	10	103763117	rs12257568	C	T	0.31818	1.03666	0.0249028	0.148243	3902/8132	10488/22704	0.09526
	9	110692572	rs10453229	T	C	0.411562	1.035	0.0238503	0.149158	4927/6839	13185/19057	0.06419
	3	141381438	rs6764769	A	G	0.333048	1.03533	0.0240777	0.14926	4207/8231	11341/22905	0.1516
	13	51002979	rs2025945	T	C	0.398234	1.03487	0.0237761	0.149401	4818/7220	13222/20040	0.6011
	4	164038652	rs4533720	A	G	0.357281	0.966239	0.0238409	0.149709	4369/8067	12301/21921	0.1052	MARCHF1
	6	2575349	rs2086666	C	A	0.0827085	0.938035	0.0444659	0.150268	901/10425	2607/28481	0.1542
	17	6141084	rs11659048	A	C	0.34265	0.965122	0.0247079	0.150769	3992/7880	11247/21355	0.08632
	6	29577431	rs362522	C	T	0.324413	0.965713	0.0243559	0.152014	3960/8480	11194/23078	0.09053	GABBR1;UBD;SNORD32B
	12	114235969	rs2555015	T	C	0.30647	1.03576	0.0245403	0.152202	3826/8588	10461/23743	0.6253	TBX5;RBM19
	2	218238857	rs10169718	A	G	0.407124	1.03335	0.0230885	0.155382	5140/7296	13832/20332	0.1007
	3	141383991	rs6763931	G	A	0.333212	1.03475	0.0240538	0.155533	4217/8249	11370/22942	0.161	ZBTB38
	1	222108533	rs11118950	T	G	0.141395	0.954515	0.0328466	0.156407	1698/10696	4876/29224	0.1012	LOC101929771;HHIPL2
	10	121335672	rs7913694	A	G	0.47603	0.967789	0.0231103	0.156559	5737/6451	16049/17529	0.1697
	13	50900861	rs9526701	G	A	0.226159	0.957735	0.0305055	0.156892	2244/7944	6393/21609	0.09645
	15	69873664	rs12101523	G	T	0.474506	0.968071	0.0229235	0.156904	5796/6550	16185/17793	0.1902
	16	80170427	rs16944269	G	A	0.387903	1.03351	0.0233203	0.157564	4876/7582	13260/21036	0.3503	LOC102724084
	12	70837443	rs2467002	C	T	0.366035	1.03464	0.0241106	0.157861	4444/7570	12040/20980	0.3041
	15	69875080	rs7177654	G	A	0.491176	1.0328	0.0228619	0.158104	6102/6202	16553/17267	0.2174
	1	244454703	rs3127468	A	G	0.150673	1.05054	0.0349314	0.158129	1608/8732	4239/24227	0.1082
	8	6017973	rs1424724	C	T	0.462503	0.968229	0.0228826	0.158252	5573/6685	15716/18056	0.04156
	2	218234761	rs10932765	T	C	0.407395	1.03307	0.0230799	0.158667	5149/7301	13856/20344	0.1013	ARPC2
	2	122629244	rs1371491	C	T	0.446667	1.03646	0.0254563	0.159464	4633/5685	12762/15864	0.5748
	5	28020301	rs10050674	A	G	0.331515	0.966238	0.0244413	0.159959	4121/8259	11252/22740	0.7071
	5	53715393	rs11745611	G	A	0.251574	0.963402	0.0265897	0.160845	3036/9068	8395/24939	0.8249
	14	64969157	rs11846925	G	A	0.238369	1.04424	0.0309305	0.16161	2313/7213	6141/19799	0.2344
	10	121260102	rs1125527	A	G	0.451191	1.03252	0.0228845	0.162012	5676/6698	15243/18747	0.04981	WDR11
	12	114232858	rs2555016	T	G	0.281095	1.03565	0.0250626	0.162205	3515/8919	9593/24605	0.6434
	15	66630608	rs2469096	A	G	0.343499	1.03444	0.0242672	0.162958	4237/7947	11441/22017	0.2484
	3	34781188	rs539992	G	T	0.0932303	1.05725	0.0399978	0.163953	1149/10677	2988/29560	0.08623
	14	59154349	rs12880838	C	T	0.253677	1.03857	0.0272299	0.164562	2921/8463	7944/23502	0.4048
	5	111643419	rs1379553	A	G	0.362552	0.96254	0.0274716	0.164596	3363/6031	9496/16578	0.2839
	17	37741165	rs7501939	C	T	0.252403	0.964105	0.0263212	0.164895	3098/9376	8718/25622	0.2245	HNF1B
	5	53632562	rs2124948	C	T	0.255786	0.964411	0.0260974	0.164963	3159/9245	8755/25419	0.7408
	5	53647108	rs12517465	G	A	0.255786	0.964411	0.0260974	0.164963	3159/9245	8755/25419	0.7408
	18	8913054	rs1481034	A	G	0.46973	1.0407	0.0287293	0.16499	3922/4286	10572/12076	0.08626
	13	53209220	rs2038648	C	T	0.180564	1.04279	0.0302439	0.165894	2193/9627	5815/26715	0.101
	1	150964853	rs4451553	C	T	0.361653	1.03388	0.0240562	0.165994	4447/7669	12048/21446	0.1502
	12	5249169	rs7308687	A	G	0.433444	0.962458	0.0276296	0.16608	3816/5106	10759/13945	0.202
	8	93701760	rs7006499	A	G	0.334981	0.966292	0.0248132	0.167009	3924/7924	10988/21680	0.3082
	20	34861966	rs6120747	T	C	0.149966	0.956566	0.0321712	0.167497	1795/10663	5212/29054	0.03179
	3	160430968	rs7631792	C	T	0.241631	1.03741	0.0266508	0.168131	3058/9228	8086/25748	0.02795
	9	36894659	rs10758412	G	T	0.334212	1.03416	0.0244744	0.169937	4099/8017	11107/22275	0.264
	3	57277512	rs7624358	A	G	0.000919353	0.596889	0.376026	0.169967	11/12457	32/34272	0.8732
	5	107324829	rs422261	A	G	0.314391	0.962342	0.0279984	0.170383	3006/6638	8402/18240	0.5059
	1	57513994	rs10443217	G	T	0.275401	1.04246	0.0303675	0.170929	2529/6525	6779/17965	0.3287
	14	85234459	rs12897078	T	C	0.00189991	0.681239	0.28063	0.171378	19/12333	69/33897	0.281
	3	55413066	rs4955850	C	T	0.157178	0.958182	0.0313151	0.172528	1915/10539	5434/28868	0.222	CAC2D3;WNT5A
	19	56688352	rs7247442	C	T	0.355935	1.04498	0.0322587	0.172603	2645/4665	7203/13155	0.2195
	8	76908314	rs1545881	G	A	0.417539	0.963984	0.0270348	0.174844	3856/5432	10742/14932	0.5873
	3	141386728	rs724016	A	G	0.332322	1.03311	0.0240454	0.175474	4206/8268	11350/22986	0.1785	ZBTB38
	7	17871415	rs10282707	C	T	0.455186	1.03146	0.0228954	0.176021	5700/6682	15437/18617	0.1782	SNX13
	11	12144686	rs988189	C	T	0.174466	0.945014	0.0418048	0.176104	1195/5841	3398/15892	0.2323
	1	15446438	rs555015	A	G	0.318369	0.966267	0.0253755	0.17628	3605/7927	10160/21544	0.121
	13	51002748	rs3790021	T	G	0.0632485	1.06585	0.0471888	0.176525	787/11549	2139/31787	0.7701
	5	178388312	rs2973737	A	G	0.408043	1.03728	0.0270981	0.176781	3891/5445	10548/15502	0.04544
	3	160413879	rs1451761	T	G	0.241105	1.03653	0.0265617	0.176824	3074/9314	8134/25964	0.03249
	2	191730249	rs10201681	T	G	0.280393	0.956184	0.0332962	0.178419	2096/5538	5958/15132	0.1856
	3	160298658	rs6791261	T	C	0.232854	1.03811	0.0278586	0.17936	2769/8791	7369/24609	0.04743
	17	37730894	rs3744763	A	G	0.466623	0.968804	0.0236462	0.180149	5408/6308	15101/17135	0.2024	HNF1B
	1	107560934	rs2769674	T	C	0.456774	0.969877	0.0228245	0.180221	5616/6820	15677/18503	0.1754	VAV3;NTNG1
	1	118483467	rs1146313	C	T	0.156965	0.956963	0.0328551	0.180598	1753/9703	5037/26765	0.1758
	1	15436844	rs6693417	A	G	0.294752	0.967329	0.0248961	0.182133	3614/8858	10181/24149	0.1541	CTRC;EFHD2
	3	186725461	rs166479	T	C	0.372975	1.03302	0.0243634	0.182357	4417/7317	11979/20247	0.3665
	10	128910973	rs4751022	A	G	0.2831	1.03441	0.0254015	0.182855	3527/8713	9482/24230	0.1473
	3	141375367	rs6440003	G	A	0.331506	1.03263	0.024109	0.182921	4185/8251	11293/22961	0.1652	ZBTB38
	19	56699418	rs7256661	A	C	0.140209	1.04605	0.0338248	0.183148	1677/9839	4373/27261	0.05062
	2	107432365	rs266171	C	T	0.119005	1.04901	0.0359646	0.183434	1445/10331	3825/28683	0.1475
	11	34683170	rs856902	A	G	0.0641411	1.06484	0.04723	0.183451	802/10910	2012/30148	0.0253
	3	160397216	rs4680580	C	T	0.241609	1.0358	0.0264499	0.183516	3095/9369	8207/26107	0.04115
	8	69120576	rs600308	T	C	0.0254818	0.905948	0.0742904	0.183665	292/11784	861/32311	0.2891
	16	75075273	rs17605046	C	T	0.0577224	1.0683	0.0497863	0.184471	695/10869	1812/30056	0.2005
	10	74170399	rs7896660	G	A	0.256217	0.965813	0.0262783	0.185602	3095/9195	8713/25083	0.1934
	17	12425367	rs237325	A	G	0.207961	1.03811	0.0283135	0.186474	2577/9591	6926/26602	0.225
	6	29532448	rs886381	C	T	0.198055	0.962758	0.0287303	0.186496	2357/10113	6910/27410	0.003096	LINC01015
	8	99623590	rs7008019	C	T	0.391842	0.96957	0.0234043	0.186708	4841/7633	13498/20830	0.3158
	7	42069062	rs6960695	C	A	0.491413	0.969325	0.0236201	0.187168	5646/5952	15814/16258	0.2471
	4	94686872	rs6532503	G	T	0.410577	0.965885	0.0263207	0.187245	4226/6162	11743/16763	0.3626
	18	657352	rs2853741	T	C	0.464022	1.03304	0.0246549	0.187372	5056/5692	13658/15924	0.1208
	5	56283962	rs160078	G	A	0.000406539	0.393412	0.708816	0.188128	3/12459	16/34258	0.2836
	3	160318612	rs6441313	A	G	0.237027	1.03665	0.0273506	0.188168	2888/8946	7682/25078	0.03629
	8	56891114	rs10958508	C	A	0.170307	1.04604	0.034353	0.190132	1729/8179	4555/22435	0.1937
	3	160310226	rs4679881	T	C	0.237026	1.03648	0.0273537	0.190173	2888/8948	7681/25073	0.03734
	1	29855543	rs6425687	A	G	0.0918782	0.949207	0.0398569	0.190909	1097/11347	3195/31075	0.09319	LOC101928460;LOC101929406
	10	61886200	rs1530439	G	T	0.406935	0.965257	0.0270631	0.191348	3719/5555	10492/15156	0.1756
	20	57725490	rs6025744	C	T	0.273083	1.03437	0.0258687	0.191509	3401/8807	9098/24464	0.1109	NKILA;MIR4532
	3	143520032	rs9872790	G	T	0.44657	0.970124	0.0232649	0.192316	5307/6743	14886/18282	0.1125
	2	29301264	rs6547918	C	A	0.17262	0.958637	0.0324247	0.192649	1886/9170	5257/25067	0.5087
	11	100765847	rs492237	A	C	0.474309	1.03021	0.0228487	0.192718	5939/6467	16142/18006	0.2507
	3	169964847	rs9845868	T	C	0.00865866	1.17099	0.1213	0.19316	112/12346	293/34023	0.641
	1	208130012	rs3811387	T	C	0.425854	1.03039	0.0230152	0.193362	5348/7106	14553/19725	0.3473
	3	169949301	rs2052395	A	G	0.00865422	1.16998	0.121289	0.195562	112/12358	293/34035	0.645
	3	160303893	rs4680576	G	A	0.236937	1.03601	0.0273895	0.196536	2880/8930	7658/25008	0.03892
	16	82170137	rs1134847	T	C	0.216899	1.03817	0.0291255	0.198401	2477/8759	6713/24421	0.2864
	6	16035210	rs13199863	T	C	0.392716	1.03074	0.0235736	0.199028	4876/7354	13152/20524	0.1141
	13	85382418	rs988474	G	A	0.455831	1.03323	0.0255035	0.199935	4684/5488	12757/15333	0.2719
	8	119677458	rs7013090	C	T	0.411276	1.03026	0.0232808	0.20043	5140/7232	13972/20126	0.2702
	12	81201921	rs11114787	C	T	0.496795	1.02977	0.0229142	0.200465	6077/6069	16551/16851	0.3629
	10	128908580	rs1886380	C	T	0.28349	1.03358	0.0258145	0.200745	3434/8454	9204/23488	0.1291
	2	58890198	rs12052689	G	A	0.284296	1.03477	0.026729	0.200969	3238/7986	8707/22085	0.2501
	6	135161681	rs6922541	A	C	0.493111	1.03271	0.0251934	0.201461	5127/5123	14127/14669	0.09481
	2	3724748	rs2603148	G	A	0.431661	0.969207	0.0245263	0.202228	4778/6364	13287/17421	0.481
	8	5603887	rs11782143	C	A	0.231385	0.962786	0.0298891	0.204498	2338/7950	6624/21820	0.2464
	6	103368385	rs7743013	A	G	0.129424	0.957618	0.0341778	0.205124	1581/10855	4460/29780	0.3737
	9	10145186	rs16931167	C	T	0.171518	1.04043	0.0312849	0.205163	2020/9538	5428/26438	0.2789
	7	138801751	rs6949655	C	T	0.475383	0.969524	0.0244996	0.206481	5022/5720	14038/15314	0.0562
	4	102022839	rs2850390	A	C	0.342655	0.969201	0.0247636	0.206488	3976/7726	11083/21163	0.4428
	7	81775312	rs7806326	A	G	0.392827	1.03368	0.0262407	0.206834	3998/6054	10832/16868	0.2398
	10	74121589	rs3180427	G	T	0.249637	0.965836	0.0275605	0.207206	2783/8557	7891/23527	0.2255
	10	128910735	rs10764831	G	A	0.283341	1.03245	0.0253507	0.207764	3538/8734	9511/24271	0.1548
	3	160391869	rs4680579	A	G	0.241612	1.03389	0.0264692	0.207953	3090/9360	8202/26084	0.04522
	10	88450754	rs1935579	G	A	0.449606	0.97149	0.0230038	0.208615	5511/6931	15473/18757	0.08072
	2	186809310	rs3114945	T	C	0.091091	1.05235	0.0406505	0.209372	1096/10522	2865/29001	0.1556
	12	129076029	rs11060119	A	G	0.108319	1.04948	0.0385368	0.210112	1238/9996	3340/27690	0.4538
	13	50868045	rs665354	A	G	0.408078	1.03259	0.0256107	0.210522	4284/6092	11680/17064	0.246
	2	16465935	rs1991586	T	C	0.204252	1.03997	0.0313408	0.211068	2093/7831	5564/22000	0.05529
	7	150741001	rs4725936	T	C	0.35364	0.969718	0.0247078	0.213303	4095/7591	11439/20801	0.3953
	13	78290601	rs1324796	A	G	0.426356	0.971508	0.0232526	0.213827	5153/7019	14392/19278	0.4338
	16	55006526	rs4238773	G	A	0.0456662	1.07212	0.0560646	0.214225	550/11040	1431/30359	0.2813
	21	33997380	rs2834332	G	A	0.188773	1.0375	0.0296559	0.214432	2298/9572	6102/26526	0.1167
	12	75959184	rs2886931	A	C	0.232746	0.963225	0.030234	0.215243	2343/7757	6452/21236	0.8315
	13	108601929	rs9555488	C	T	0.417964	0.968951	0.0254899	0.215939	4387/6277	12100/16682	0.1068
	11	248181	rs559422	A	C	0.00263273	0.746562	0.236537	0.216589	27/12109	93/33351	0.3059
	2	126615151	rs6747825	G	T	0.107005	0.95312	0.0389826	0.218063	1175/10147	3356/27666	0.1947
	15	87416983	rs2584120	C	T	0.309282	0.969791	0.0249127	0.21821	3680/8482	10448/23070	0.062
	22	47874996	rs11090797	T	G	0.0502856	1.06622	0.0520951	0.218406	639/11537	1650/31694	0.1954
	6	96617785	rs6899647	A	G	0.302897	1.03133	0.0250719	0.218586	3787/8461	10119/23543	0.07657
	8	69211487	rs831737	C	T	0.0173704	0.894357	0.0910368	0.220036	195/11751	585/32373	0.3066
	19	45296184	rs344807	T	C	0.205508	1.03696	0.0296065	0.220198	2350/8924	6366/24772	0.3679
	1	245291313	rs10924161	A	G	0.348581	1.02932	0.0236173	0.221054	4421/8051	11887/22425	0.1068	KIF26B
	5	93128710	rs12519773	T	C	0.296954	0.969863	0.0250631	0.222114	3620/8812	10224/23964	0.1001	NR2F1-AS1;ARRDC3-AS1
	3	183800211	rs263044	A	G	0.497324	0.972355	0.0229732	0.222352	6133/6235	16913/17059	0.7069
	4	90273655	rs1350855	G	A	0.287803	1.03177	0.0256346	0.222513	3459/8293	9160/22934	0.06761
	6	137555784	rs6938486	T	G	0.398016	1.03343	0.0269721	0.222762	3804/5570	10000/15308	0.07138
	7	131076476	rs10954300	G	A	0.113457	0.955795	0.0371083	0.223085	1337/10559	3720/28956	0.6685
	8	119689613	rs6986529	A	G	0.410482	1.02878	0.0232967	0.22328	5124/7236	13947/20153	0.2817
	3	10931199	rs2928074	G	A	0.445275	1.03335	0.0270026	0.224374	4011/4891	11066/13892	0.2414
	1	207885579	rs658347	T	C	0.270619	1.03164	0.0256429	0.224402	3421/8979	9179/24981	0.1232	CD34
	10	121360522	rs17601696	C	T	0.000444548	0.441896	0.67239	0.224521	3/11375	16/31346	0.2853	WDR11
	1	87860024	rs2491311	T	C	0.315126	0.970372	0.0247691	0.224646	3832/8454	10672/23068	0.3686
	10	121591810	rs2420946	T	C	0.384186	0.971965	0.0234386	0.225053	4734/7722	13239/21087	0.2688
	15	80414448	rs3848206	A	G	0.297917	1.03568	0.0289016	0.22507	2869/6657	7803/18493	0.417
	6	41475735	rs728825	G	A	0.227082	0.967345	0.0274902	0.227164	2731/9455	7638/25838	0.3604	LINC01276;FOXP4-AS1;NCR2
	2	67042163	rs12622277	T	C	0.490779	0.967679	0.0272241	0.227496	4349/4585	12044/12424	0.3784
	6	135161428	rs6569999	C	T	0.49402	1.03081	0.0251683	0.227892	5144/5126	14186/14672	0.1056
	22	42871825	rs4822211	G	T	0.102042	1.04597	0.037283	0.228037	1291/11183	3486/30854	0.5313
	13	50945036	rs7336417	A	G	0.316217	1.03483	0.0284078	0.228138	3062/6518	8263/17971	0.4021
	5	97540594	rs2930825	A	G	0.139687	0.954853	0.0384073	0.229043	1264/8126	3646/22114	0.09745
	11	101190241	rs1942845	A	C	0.00112598	0.648522	0.360428	0.229551	12/12286	40/33844	0.562
	9	13784838	rs13286852	T	C	0.312179	0.970752	0.0247188	0.229805	3818/8524	10634/23318	0.4285
	18	59246735	rs28619949	C	T	0.139391	1.04102	0.0334835	0.229934	1702/10418	4635/28707	0.7001
	1	15442237	rs2549316	A	G	0.311497	0.970199	0.0252094	0.230094	3629/8197	10194/22356	0.2042
	16	80128710	rs1842021	G	A	0.379306	1.02922	0.0240047	0.230241	4569/7331	12386/20414	0.223
	8	105134927	rs3884501	T	G	0.466298	1.02961	0.024326	0.230297	5308/5978	14353/16525	0.3173
	3	124259230	rs756037	T	C	0.259109	0.96713	0.0278675	0.230405	2809/8083	7787/22215	0.7358
	1	230368752	rs12405197	T	C	0.345111	1.02926	0.0240645	0.230681	4256/8020	11635/22135	0.6669
	7	23959283	rs7809227	C	T	0.205029	0.966759	0.0282213	0.230957	2503/9947	7078/27202	0.1985
	11	108475376	rs3824987	A	G	0.456098	1.02768	0.0227935	0.231045	5758/6710	15581/18737	0.134	KDELC2
	13	39595286	rs9566462	T	C	0.139495	0.957215	0.0365352	0.23136	1392/8830	3995/24401	0.2589
	4	180864785	rs6854060	G	T	0.216617	0.956538	0.0371546	0.231721	1584/5760	4415/15935	0.8212
	2	220695444	rs1517445	A	G	0.180121	1.03591	0.0295888	0.233165	2232/10028	6064/27734	0.5152
	7	35517810	rs343066	A	C	0.192617	1.03698	0.0305131	0.234047	2208/9146	5942/25016	0.5585
	6	96615679	rs9398148	A	G	0.302663	1.03028	0.0250664	0.234075	3787/8475	10124/23576	0.08206
	7	25911725	rs1966841	A	G	0.0463373	1.07268	0.0590218	0.234575	498/9662	1282/26972	0.1343
	8	32744874	rs7007436	T	G	0.398639	1.03043	0.025252	0.235131	4224/6300	11472/17378	0.504
	5	111564031	rs764488	T	C	0.291539	0.970549	0.0252505	0.236461	3495/8705	9854/23734	0.1507
	2	218217607	rs12694432	A	G	0.405448	1.02791	0.0232744	0.236896	5039/7217	13580/20086	0.1335
	1	87851545	rs2491304	A	G	0.314701	0.971091	0.0248353	0.237525	3812/8420	10595/22953	0.3947
	3	141402972	rs2871960	A	C	0.338546	1.02867	0.0239345	0.237541	4270/8202	11578/22762	0.2924	ZBTB38
	5	138944367	rs874115	T	G	0.0505788	0.938533	0.053728	0.237714	593/11379	1679/31269	0.5418
	3	34775343	rs653476	G	T	0.0759274	1.05202	0.0429598	0.237791	979/11311	2529/31383	0.06837	LOC101928135;PDCD6IP
	13	49357122	rs9535204	G	A	0.00147186	0.685841	0.319751	0.238246	14/12320	54/33812	0.2545
	9	27168706	rs10967753	T	C	0.369765	0.971159	0.0248143	0.238255	4162/7264	11712/19792	0.1545
	12	109270584	rs882355	G	A	0.28518	1.03125	0.0260988	0.238344	3379/8245	8983/22741	0.124
	4	25023767	rs6843764	C	T	0.0921673	1.04733	0.0392598	0.238871	1184/11250	3118/31124	0.1691	LGI2
	13	93598498	rs17189103	G	A	0.154127	1.04582	0.0381027	0.239629	1364/7412	3749/20649	0.6947
	6	6184586	rs3799558	A	C	0.259477	1.04151	0.0346837	0.24092	1935/5401	5403/15541	0.3299
	3	141406344	rs1344674	A	G	0.338467	1.02844	0.0239333	0.241298	4269/8205	11576/22764	0.2995	ZBTB38
	19	54885805	rs1865097	G	A	0.329216	0.972097	0.0241717	0.241694	4081/8389	11325/23001	0.5883	FCAR
	20	39829694	rs932765	T	C	0.46831	1.02868	0.0241588	0.241853	5295/5999	14596/16584	0.8966
	8	23677289	rs4872175	A	G	0.267419	1.03196	0.0269195	0.24256	3124/8482	8490/23334	0.6183
	14	71886332	rs36424	A	G	0.235888	0.965907	0.0297341	0.243368	2386/7964	6841/21925	0.1344
	16	57035738	rs1684578	G	T	0.135049	0.958964	0.0359816	0.244208	1456/9536	4121/26183	0.3538
	10	88452905	rs1935578	T	C	0.344539	0.972426	0.0240161	0.244318	4232/8236	11889/22433	0.1609	RNLS
	6	82052213	rs1578658	T	C	0.104876	0.950263	0.043835	0.244491	936/8306	2695/22685	0.1872
	22	42889303	rs5751399	C	T	0.101572	1.04443	0.0373676	0.244652	1283/11191	3472/30868	0.5801	PACSIN2
	8	79821461	rs10110615	C	T	0.115502	0.957452	0.0374809	0.246028	1289/10203	3700/28002	0.1914
	10	83843970	rs10749468	A	G	0.417041	1.02795	0.0237709	0.246243	5029/6885	13546/19080	0.1899
	13	93641423	rs4085921	A	G	0.111506	1.04307	0.0365352	0.248399	1379/10607	3643/29409	0.15
	9	13784092	rs4741333	G	A	0.310595	0.971806	0.0247786	0.248427	3798/8530	10567/23355	0.481
	6	43957789	rs4513773	A	G	0.266659	0.968237	0.0279738	0.248557	3052/8590	8593/23435	0.1993	LOC101929705;LINC01512
	6	103187245	rs12213111	C	T	0.439828	1.02831	0.0242446	0.249479	4981/6239	13607/17435	0.3059
	13	49354035	rs12323239	C	T	0.00157845	0.701394	0.308205	0.249809	15/12325	58/33850	0.2357
	8	79816218	rs13259642	C	T	0.11584	0.957777	0.0374922	0.249883	1289/10175	3706/27950	0.1842
	8	55264005	rs4562295	C	T	0.228082	1.03224	0.0276813	0.251718	2779/9253	7497/25525	0.3783
	8	55263315	rs4368953	A	G	0.228082	1.03224	0.0276819	0.251728	2779/9253	7497/25525	0.3783
	10	74159932	rs10740420	G	A	0.271684	0.970784	0.0259006	0.252285	3270/8882	9140/24386	0.4532
	11	99653603	rs1512124	A	C	0.411669	1.02761	0.0237971	0.252347	4922/6888	13282/19128	0.1887
	7	89071504	rs2158142	A	G	0.343479	0.969874	0.0267721	0.25322	3443/6637	9568/18232	0.637
	8	99652628	rs16897546	C	A	0.392063	0.973717	0.0234285	0.255603	4836/7592	13460/20778	0.433
	5	111573636	rs10054105	T	G	0.149097	0.964423	0.031935	0.256645	1809/10645	5161/29133	0.1598	STARD4-AS1
	6	16776900	rs528785	A	G	0.259012	0.969646	0.0273402	0.259563	2883/8363	8010/22800	0.4529
	2	178624999	rs12614435	A	G	0.452827	1.02619	0.0229785	0.26055	5611/6675	15258/18542	0.3141
	12	126925320	rs11615489	A	G	0.0313862	0.926622	0.067801	0.261002	357/11625	1054/31920	0.2433
	16	77483546	rs2343701	A	G	0.219408	1.03444	0.0301439	0.26136	2330/8110	6262/22458	0.2768
	4	121828924	rs13145213	C	T	0.389038	0.971212	0.0260835	0.262767	3919/6211	10887/17041	0.6015
	16	88264518	rs12447690	C	T	0.21983	0.96965	0.0275721	0.263655	2707/9667	7494/26536	0.7383	LOC101928880;ZNF469
	12	130734641	rs1872868	T	C	0.36838	1.02669	0.0236287	0.264971	4606/7714	12450/21530	0.1408	STX2;RIMBP2
	3	55397587	rs7618735	C	T	0.149804	0.964062	0.0328526	0.265249	1729/10015	4860/27380	0.3601
	4	102046474	rs2510445	A	C	0.3335	0.973348	0.0242553	0.2654	4066/8210	11279/22457	0.5307
	15	80424141	rs5000770	G	A	0.462933	1.0319	0.0282584	0.266529	3925/4499	10812/12598	0.5199
	9	24645078	rs10114137	A	G	0.127443	1.03901	0.0344703	0.266884	1572/10524	4219/29125	0.3324
	1	154806646	rs906274	G	T	0.102524	0.959099	0.0377196	0.268235	1240/11216	3554/30750	0.2015	KCNN3
	12	93748703	rs3926587	T	C	0.163151	1.03666	0.0326336	0.269858	1832/9166	4897/25349	0.2564
	2	218077590	rs12694425	C	T	0.217649	0.967273	0.0301925	0.270421	2287/8417	6476/23082	0.2429
	6	79468625	rs1485371	C	T	0.214598	0.968035	0.0294794	0.27045	2324/8734	6620/24000	0.1853
	3	47631425	rs17785248	A	G	0.111914	0.959598	0.0374332	0.270587	1277/10479	3649/28611	0.1865
	7	38333930	rs2534578	T	C	0.0410063	1.06919	0.0607569	0.270814	465/10477	1222/28976	0.3588
	4	91242605	rs2204703	A	G	0.0824382	0.948284	0.0482812	0.271401	756/8854	2191/23947	0.1161
	15	98744146	rs12908437	T	C	0.451653	0.973818	0.0241495	0.27193	4983/6173	13953/16817	0.2166
	8	123532907	rs2294090	G	A	0.216313	1.04356	0.0388148	0.271986	1500/5270	4032/14772	0.2209
	3	129024607	rs693476	A	G	0.0267521	0.924629	0.07135	0.272076	325/12147	927/33401	0.575	EFCC1
	6	153560245	rs576496	C	T	0.31036	0.973194	0.0248297	0.273818	3795/8581	10638/23490	0.2966
	18	22457634	rs3813127	A	G	0.408202	1.02954	0.0266075	0.27383	3917/5591	10655/15535	0.383
	14	72450618	rs4903023	T	C	0.210253	0.965877	0.0317617	0.274354	2055/7851	5750/21466	0.424
	8	134301521	rs1867949	G	A	0.435808	0.971546	0.0264195	0.274558	4202/5472	11603/14989	0.7374
	8	71802000	rs13257509	G	A	0.000326186	0.455934	0.720909	0.275948	3/12269	12/33702	0.5582
	13	93610899	rs7332795	G	A	0.269345	1.03035	0.0274752	0.276433	3017/7975	8059/22071	0.1569
	18	22268900	rs4800380	A	C	0.319455	0.971764	0.0263844	0.277672	3433/7411	9473/20083	0.4529
	14	94876535	rs10782483	C	T	0.261324	0.970061	0.0280178	0.277965	2801/8015	7791/21925	0.5148
	15	80399107	rs12592383	G	A	0.180592	1.03316	0.0300751	0.278035	2206/9716	5869/26923	0.1408
	1	226112787	rs7515023	C	T	0.356675	0.974034	0.0242577	0.278111	4242/7728	11757/21129	0.5415
	5	39342206	rs476569	C	T	0.491305	0.9663	0.0316147	0.27822	3454/3638	9429/9701	0.3989
	7	157319669	rs6459750	T	C	0.342458	0.970149	0.0279757	0.27868	3211/6295	9036/17220	0.2626
	12	53710248	rs12309211	G	A	0.477988	1.02588	0.0236849	0.280604	5550/5982	15209/16689	0.4103	ATP5G2;CALCOCO1
	4	20731647	rs2114474	G	A	0.255392	0.970702	0.0276489	0.282159	2825/8433	7974/23052	0.2053
	13	76844024	rs9544384	A	G	0.409322	1.04525	0.0411561	0.282182	1995/2851	5408/7832	0.6965
	18	22269167	rs8088721	G	A	0.318303	0.97209	0.0263524	0.282752	3433/7443	9492/20238	0.4875
	20	43240151	rs2205772	A	G	0.012066	0.892957	0.105412	0.282807	142/12294	421/33803	0.44	PTPRT;SRSF6
	15	96237859	rs2577015	C	T	0.440789	1.0249	0.0229243	0.283356	5508/6862	15016/19176	0.2413	NR2F2-AS1
	15	26441878	rs12917321	C	T	0.0528146	1.05586	0.0507681	0.28428	682/11730	1778/32388	0.2149	LINC00929;GABRB3
	5	57064255	rs756304	A	C	0.0927984	0.958386	0.039863	0.286298	1122/11062	3120/30408	0.7523
	8	135757179	rs11783072	T	G	0.472897	1.0383	0.0352765	0.286706	2895/3161	7923/8897	0.35
	17	38604113	rs4795294	A	C	0.410274	1.02682	0.0248851	0.287474	4484/6358	12160/17566	0.4141
	16	1486498	rs2745097	G	T	0.0289901	1.08258	0.0746698	0.28795	307/9947	801/27165	0.5029
	6	1866545	rs12190459	T	C	0.0229288	1.08994	0.0810907	0.288217	258/10566	683/29533	0.4625
	10	126081029	rs985462	C	T	0.40537	1.02584	0.024029	0.288437	4768/6920	13031/19189	0.5089
	10	88442684	rs10749586	T	G	0.343119	0.974522	0.0243526	0.289256	4122/8058	11481/21813	0.2021
	6	137569437	rs4896283	G	A	0.409114	1.02565	0.0239018	0.289279	4833/6785	12970/18928	0.07819
	1	153658595	rs3806234	G	A	0.305078	1.0269	0.0250627	0.289502	3735/8357	10143/23255	0.289
	6	137569516	rs4895493	C	T	0.409122	1.02559	0.0239024	0.29046	4833/6785	12972/18930	0.07856
	7	26616895	rs17360198	G	A	0.139597	0.959191	0.0395186	0.291737	1218/7666	3437/21025	0.4279
	3	129955099	rs1104790	C	A	0.357702	1.02897	0.0271072	0.292052	3508/6146	9458/17136	0.1748
	12	5190339	rs7953864	G	A	0.398347	1.02487	0.0233331	0.292508	4980/7374	13485/20515	0.2069
	5	104686613	rs407240	G	T	0.0320716	1.07268	0.0667266	0.293056	373/11207	1025/30985	0.921
	9	4049372	rs7863479	T	C	0.00151509	1.36313	0.294661	0.293111	20/12274	50/33858	0.7101
	10	22055299	rs4266963	T	C	0.196038	0.968634	0.0303692	0.29401	2148/9096	6115/24791	0.1186
	19	56726206	rs10415141	T	G	0.187017	1.03191	0.0299415	0.294153	2213/9451	5960/26078	0.3802
	16	27378090	rs7191188	G	A	0.189944	1.03084	0.028968	0.294462	2374/9878	6368/27404	0.2083	IL21R;IL4R
	18	79819773	rs7236339	G	A	0.0742163	0.952817	0.0461103	0.294551	816/10256	2276/28314	0.8087
	1	220978464	rs2808220	C	T	0.48992	1.02428	0.0228938	0.294785	6061/6191	16442/17238	0.2169	HLX;C1orf140
	10	121273005	rs11199874	G	A	0.294723	1.02635	0.0248253	0.294786	3710/8762	10086/24252	0.4328	WDR11
	6	23736849	rs2328795	T	C	0.464849	1.02507	0.0236527	0.295086	5471/6227	14921/17249	0.4724
	2	164804548	rs972157	C	T	0.166393	0.968412	0.0306999	0.295775	2005/10343	5708/28298	0.1615
	20	46180735	rs11087000	A	C	0.164202	1.03502	0.032983	0.296627	1837/9113	4891/25133	0.24
	9	107668127	rs7847590	A	G	0.00191042	0.751617	0.273718	0.29688	21/11555	62/31808	0.7817
	12	107156643	rs7306232	G	T	0.397845	0.973802	0.0254825	0.297509	4180/6462	11737/17629	0.213
	2	65750299	rs6546177	G	T	0.393643	0.975859	0.0236363	0.301195	4627/7231	12909/19781	0.3705
	3	99021812	rs774547	G	A	0.309778	1.02604	0.0248971	0.301796	3807/8279	10234/23006	0.1477
	9	81568312	rs10867775	C	A	0.132575	1.03766	0.0358341	0.302185	1480/9452	3950/26076	0.312
	19	2214058	rs2074552	C	T	0.479951	0.973945	0.0256138	0.302678	4748/5294	13350/14316	0.09467	DOT1L
	6	27263371	rs6938200	A	G	0.0173337	1.09334	0.0866873	0.303298	232/12194	577/33669	0.1826
	1	29878682	rs4949509	T	C	0.0868305	0.957911	0.0418001	0.303609	998/10906	2867/29741	0.1754
	7	81784021	rs6972704	G	A	0.454253	0.975826	0.0238066	0.303999	5243/6391	14547/17385	0.3635
	4	121839813	rs12510839	G	A	0.384203	0.973722	0.0259334	0.304504	3939/6367	10912/17436	0.6261
	5	79824659	rs1864035	A	G	0.152192	1.03905	0.037313	0.304639	1427/7683	3816/21524	0.168
	7	97873828	rs3757674	G	T	0.427223	1.02993	0.0287633	0.305165	3634/4758	9809/13265	0.2091
	7	20987461	rs2390412	G	A	0.321906	1.02551	0.0246044	0.305926	3973/8285	10825/22887	0.541
	3	22419609	rs982355	C	T	0.474051	1.02891	0.027901	0.307033	4167/4601	11361/12627	0.7925
	1	101267549	rs9433759	G	A	0.4541	1.02368	0.0229198	0.307102	5637/6703	15406/18594	0.4807	LINC01307
	2	80486017	rs11126769	T	C	0.394484	1.02479	0.0240129	0.307856	4640/7024	12737/19649	0.392
	9	76075555	rs1475615	C	T	0.356354	1.0247	0.0239688	0.308668	4342/7784	11922/21592	0.6445
	2	215422370	rs1250248	A	G	0.0702446	1.04586	0.044092	0.30913	909/11545	2371/31869	0.1617	FN1
	8	69161078	rs1903614	C	T	0.0245403	0.927184	0.0744021	0.309563	293/12067	844/33128	0.4836
	4	121885073	rs11726196	A	C	0.184536	1.03252	0.0315387	0.310204	2029/8773	5458/24312	0.3021
	13	50589425	rs1239687	T	G	0.248998	1.02742	0.0266609	0.310314	3120/9118	8306/25344	0.07568
	5	7272288	rs6862273	G	A	0.362597	0.973423	0.0265547	0.310403	3624/6446	10051/17593	0.5078
	12	62134488	rs1245441	C	T	0.382048	1.02543	0.0247586	0.310524	4259/6815	11596/18830	0.5195
	14	51760620	rs4555071	C	T	0.393084	1.04295	0.0414727	0.310553	1934/2912	5136/8004	0.3164
	14	85102940	rs7493702	G	T	0.290764	0.973685	0.0263046	0.310679	3288/8186	9273/22453	0.2473
	4	121773981	rs4833235	C	A	0.382396	0.973469	0.0265304	0.310804	3752/6126	10389/16713	0.5405
	3	22574738	rs12633771	A	G	0.371084	1.03209	0.0311666	0.310897	2908/4894	7918/13454	0.7259
	12	120371787	rs7959801	T	C	0.273959	0.970187	0.0298701	0.310932	2617/7039	7348/19370	0.4503
	19	29822669	rs3218069	C	T	0.107418	1.03779	0.0366968	0.312137	1359/11099	3666/30656	0.4825	CCNE1
	17	2875694	rs9904506	T	C	0.359284	0.970625	0.0295387	0.312799	3051/5551	8528/15098	0.2991
	13	50586527	rs1239695	A	G	0.24865	1.02731	0.0267556	0.313961	3092/9046	8232/25172	0.07002
	2	11901816	rs12469225	C	T	0.401355	0.97521	0.02494	0.314173	4364/6592	12163/18059	0.4494
	8	100573905	rs2022923	T	C	0.232342	0.967286	0.0330647	0.314449	1978/6706	5568/18226	0.2391
	12	91338413	rs7135637	T	G	0.0482316	0.942992	0.058361	0.314525	496/9936	1405/27577	0.7031
	19	56687205	rs7258285	G	A	0.162243	1.03711	0.0362533	0.314821	1550/7810	4086/21292	0.303
	1	101265853	rs6679024	A	G	0.452089	1.02353	0.0232119	0.316463	5485/6577	15010/18262	0.4957
	12	95663408	rs2367563	A	G	0.483802	0.977328	0.0229006	0.31662	5974/6496	16666/17660	0.217	NTN4;PGAM1P5
	2	42838415	rs1992284	T	C	0.149104	1.03361	0.0330682	0.317473	1733/9735	4694/26942	0.4802
	7	29236527	rs245954	G	T	0.427219	1.02386	0.0236057	0.31777	5168/6772	13962/18876	0.1477
	16	70335006	rs12325419	G	A	0.168467	1.03134	0.0308998	0.317892	2064/9992	5579/27733	0.3492
	6	77949038	rs2103803	A	G	0.0529903	1.05236	0.051216	0.31902	660/11684	1789/32083	0.7823
	2	122602735	rs6746132	G	A	0.400109	0.976091	0.0243172	0.31965	4629/7059	12911/19239	0.2952
	5	10497868	rs13179994	C	T	0.255793	0.972779	0.0277791	0.320466	2875/8561	8076/23300	0.2084
	4	55571204	rs6554291	G	A	0.0716285	1.04523	0.0445657	0.320845	899/11475	2427/31633	0.6061
	2	207848131	rs2127685	A	G	0.363827	1.02519	0.0250725	0.32117	4093/7071	11139/19563	0.4731
	1	8420956	rs301805	T	G	0.153606	0.969013	0.0317568	0.321595	1851/10569	5319/28939	0.09906
	16	6278921	rs17219976	G	A	0.00213417	0.777893	0.253503	0.321793	24/12340	75/33949	0.587
	18	75987135	rs885220	T	C	0.213361	1.03163	0.0314428	0.321962	2134/7696	5745/21353	0.2921
	1	11068597	rs2791655	G	A	0.197431	0.971851	0.0288655	0.32258	2397/10075	6840/27474	0.08603	EXOSC10
	6	34197944	rs7742369	A	G	0.113366	0.964987	0.0360414	0.322721	1375/11079	3914/30286	0.2236	GRM4;HMGA1
	7	150983739	rs10265237	G	A	0.236844	0.970203	0.0306036	0.322928	2250/7480	6355/20247	0.1289
	7	20994251	rs10156011	C	T	0.323407	1.02451	0.0245164	0.323321	3998/8278	10913/22917	0.5304
	7	158899359	rs6459911	T	C	0.344605	1.02441	0.0244381	0.323743	4192/7786	11298/21674	0.1488
	10	22188556	rs11591811	T	C	0.204192	0.972391	0.028387	0.324003	2476/9980	7072/27232	0.08023
	13	50943463	rs1927742	G	A	0.307176	1.02879	0.0287864	0.324145	2937/6531	7902/17916	0.4554
	2	207847686	rs7581436	C	T	0.363782	1.02503	0.0250758	0.324149	4092/7072	11141/19569	0.4801
	4	121829906	rs13152701	G	A	0.383966	0.97475	0.0259479	0.324329	3935/6365	10893/17425	0.6386
	19	22121343	rs452707	C	T	0.331525	0.976415	0.0242174	0.324353	4101/8373	11417/22917	0.4444	ZNF676;ZNF257
	10	22201199	rs12414595	T	C	0.199845	0.972063	0.0287586	0.324493	2401/9945	6865/27155	0.08159
	7	81783286	rs2158728	T	C	0.452799	0.976843	0.0238294	0.325497	5213/6391	14472/17398	0.3685
	13	50589123	rs1239690	T	C	0.249035	1.02664	0.0267418	0.325563	3097/9051	8256/25184	0.07892
	1	224085240	rs4653930	G	T	0.46904	1.02368	0.0238408	0.326175	5428/6074	14797/16821	0.4701
	3	10254163	rs378630	T	G	0.0153839	1.0932	0.090811	0.326441	199/12063	507/33123	0.3744
	1	29813001	rs4949485	G	A	0.190856	0.971873	0.0291045	0.326954	2330/10074	6562/27624	0.3187	LOC101928460;LOC101929406
	12	57460528	rs10783827	G	T	0.260588	1.02642	0.026636	0.327554	3122/8818	8482/24108	0.7966
	1	118537880	rs17257958	G	A	0.140001	0.968098	0.0331628	0.328247	1707/10637	4784/29236	0.5215
	2	42795864	rs7582883	C	T	0.223948	1.02776	0.0280906	0.329678	2629/9037	7149/24847	0.67
	5	53834632	rs4865788	A	G	0.251596	1.0262	0.0266257	0.331303	3077/9063	8353/24937	0.5804
	6	82068785	rs9361886	T	C	0.473102	1.02907	0.0296048	0.333087	3739/4057	10209/11477	0.18
	13	76156906	rs9544189	A	G	0.104935	1.03725	0.0379043	0.334615	1279/10657	3420/29424	0.3555
	18	58220947	rs292456	T	G	0.177179	0.971204	0.0303041	0.334955	2117/10045	6007/27683	0.2944	NEDD4L
	3	3765347	rs1065344	T	G	0.469625	0.975192	0.0261072	0.33593	4620/5254	12897/14529	0.688
	11	108418081	rs10431061	G	T	0.422183	1.02241	0.0230543	0.336492	5306/7162	14453/19881	0.3714	C11orf65
	12	128990587	rs12369234	T	C	0.257301	0.974953	0.02641	0.336812	3080/9106	8709/24923	0.1797	TMEM132D;GLT1D1
	2	122605247	rs6761874	A	G	0.400123	0.977037	0.0242574	0.338226	4651/7087	12944/19292	0.3152
	2	186820517	rs10179727	C	T	0.0901111	1.03946	0.0404122	0.338272	1099/10807	2925/29825	0.3286
	9	75969082	rs4144878	G	A	0.459151	0.977591	0.0236995	0.338911	5311/6353	14809/17347	0.334
	9	26347305	rs10967319	C	T	0.3319	1.02396	0.0248366	0.340331	3919/7877	10747/21645	0.9289
	5	142644691	rs2070715	T	C	0.49164	0.978308	0.0231134	0.342712	5818/6148	16234/16654	0.1654	LOC101926941;FGF1
	10	74115458	rs10824073	T	G	0.255185	0.97458	0.0271442	0.342831	2894/8588	8154/23658	0.3681
	16	77468289	rs1826601	T	C	0.246791	1.02566	0.0267302	0.34312	3031/9125	8235/25259	0.4463
	17	80202055	rs3813063	C	A	0.432016	1.02282	0.0239045	0.345161	5080/6548	13768/18232	0.2167
	7	20921347	rs1008132	A	G	0.394873	1.02355	0.024657	0.345207	4376/6694	12106/18564	0.9141
	6	66924950	rs4555902	A	G	0.313868	1.02496	0.0261307	0.345355	3497/7615	9634/21090	0.8245
	15	26422218	rs4906879	G	A	0.175307	1.02894	0.0302358	0.34536	2182/9954	5812/27652	0.129	LINC00929;GABRB3
	6	15556976	rs4498340	A	G	0.349232	0.976859	0.0249149	0.347359	3958/7596	11177/20607	0.07924
	11	118930526	rs602716	G	A	0.146152	0.969773	0.0326966	0.347874	1749/10511	4981/28807	0.2012	UPK2;BCL9L
	11	108339531	rs227069	T	C	0.413256	1.02195	0.0231313	0.347914	5189/7255	14115/20153	0.3235	C11orf65;ATM
	6	26478699	rs9358946	G	A	0.0917461	1.03717	0.0388976	0.348121	1190/11284	3105/31235	0.09896	BTN1A1;BTN2A1;LOC285819
	6	26481414	rs7756567	T	G	0.09175	1.03715	0.0388975	0.348326	1190/11284	3105/31233	0.09932	BTN1A1;BTN2A1;LOC285819
	12	93763705	rs10777542	T	C	0.366212	0.976075	0.0258415	0.348707	3837/6729	10728/18478	0.4452
	4	156656287	rs7698424	T	C	0.0851729	0.958955	0.0447831	0.349341	872/9670	2477/26301	0.291
	20	20412575	rs2068259	A	C	0.324516	0.976166	0.0257828	0.349471	3649/7721	10141/20983	0.3402
	10	131614647	rs7071489	G	A	0.346958	1.02274	0.0241026	0.350912	4283/7941	11641/22031	0.354	LINC01164;TCERG1L
	16	6254355	rs10500339	A	G	0.000769028	1.4438	0.393836	0.351045	12/12142	23/33335	0.3105
	3	160217487	rs6441304	C	T	0.204069	1.02658	0.028148	0.351357	2598/9778	6881/27193	0.05922
	12	109256177	rs3742023	C	T	0.225325	0.973281	0.0290708	0.351548	2445/8531	6801/23257	0.4521
	2	16513012	rs7605154	G	A	0.0701199	1.04186	0.0440456	0.351872	911/11531	2365/31913	0.1139
	6	26471886	rs9358945	A	G	0.0917674	1.0368	0.0389098	0.35301	1190/11284	3106/31234	0.101	BTN2A1
	6	158077846	rs4523112	C	A	0.413301	1.02162	0.0231656	0.355816	5150/7212	13985/19951	0.3844
	10	48461099	rs4838594	T	C	0.290891	0.976869	0.0253482	0.355869	3514/8770	9892/23910	0.1689	ARHGAP22
	11	120737952	rs948032	A	G	0.386429	1.02225	0.0238554	0.356278	4649/7213	12595/20167	0.1515
	2	192014274	rs7558259	C	T	0.422503	0.978896	0.0231367	0.356567	5165/7121	14369/19579	0.5813
	10	88418699	rs17334741	A	C	0.00040869	0.587744	0.579846	0.359374	5/12377	14/34094	0.975	RNLS
	5	57080199	rs6450416	A	C	0.0885853	0.962991	0.0411547	0.359497	1051/10899	2924/29998	0.7753
	15	31776097	rs8042229	G	A	0.279161	1.02542	0.0274107	0.359688	3089/7719	8255/21573	0.07224
	10	121420080	rs4751840	G	A	0.291588	0.977229	0.0252018	0.360717	3589/8801	9964/24126	0.5832
	2	15794248	rs12998452	G	A	0.0999828	0.965759	0.0382131	0.361904	1220/11210	3443/30765	0.4263	LOC101926966;MYCNUT
	21	14304924	rs1153318	T	C	0.438498	1.0232	0.0251608	0.362075	4615/5791	12625/16285	0.231
	5	167456370	rs1864976	A	G	0.331837	1.0225	0.0244158	0.362133	4110/8080	11049/22443	0.1448	TENM2
	10	132031072	rs11146126	G	A	0.0308586	0.941592	0.0663052	0.364052	380/12002	1054/33034	0.899
	7	153262015	rs4726267	G	A	0.240203	0.968666	0.0351313	0.364839	1783/5773	5119/16059	0.3159
	10	95298489	rs12761915	G	T	0.0445167	1.05225	0.0562825	0.365543	537/11187	1422/30860	0.4302
	2	55838974	rs1897114	C	T	0.103774	0.966916	0.0372686	0.366663	1250/11202	3600/30684	0.1477
	8	69185753	rs17631683	C	T	0.0245726	0.935509	0.0739135	0.367098	298/12172	852/33478	0.5696	LINC01603;LINC01592
	18	45157319	rs8095987	A	G	0.312866	1.02357	0.0258522	0.367506	3511/7635	9620/21204	0.5706
	5	77794129	rs410739	T	C	0.440033	1.02084	0.0229018	0.367718	5515/6905	14965/19157	0.2931
	16	13471717	rs2078548	A	G	0.381698	0.978832	0.0237781	0.368235	4591/7549	12777/20585	0.3503
	6	139747985	rs2096284	G	T	0.337093	0.978052	0.0247242	0.369398	3924/7918	11051/21531	0.1235
	11	80682424	rs1970730	T	C	0.366769	0.977687	0.0251516	0.369612	4075/7101	11454/19710	0.5828
	8	23676505	rs10503733	G	T	0.256507	1.02371	0.0261173	0.369637	3202/9270	8801/25521	0.9458	NKX3-1
	17	37720815	rs7407025	A	G	0.293889	1.0231	0.0255113	0.370642	3532/8364	9606/23202	0.399
	3	160211963	rs4680570	T	C	0.204798	1.02543	0.0280758	0.371155	2610/9784	6918/27212	0.06228	IL12A-AS1;C3orf80
	21	26492655	rs219625	C	T	0.0408053	0.946851	0.0611174	0.371545	454/10898	1287/30027	0.6096
	9	79275948	rs273443	A	G	0.469763	1.02122	0.0235177	0.371978	5550/6248	15222/17198	0.8677
	2	240428048	rs6437343	A	G	0.384464	1.02167	0.0240161	0.372133	4636/7290	12518/20174	0.2631
	15	86231531	rs8033013	C	T	0.269145	1.02424	0.0268747	0.372879	3061/8249	8284/22558	0.674
	8	56921798	rs4738555	C	T	0.176841	1.02808	0.0310868	0.372939	2060/9388	5553/26049	0.3098
	14	27986925	rs11160748	T	C	0.500723	0.978543	0.0243609	0.373265	5452/5580	15316/15128	0.1096
	2	58945712	rs2080216	T	C	0.315457	1.02854	0.0318062	0.376316	2471/5299	6823/14869	0.5713
	14	52632184	rs762063	G	A	0.429643	0.978535	0.0245522	0.376813	4747/6453	13353/17575	0.1476
	8	21017056	rs1879571	T	C	0.235497	0.976363	0.027116	0.377696	2863/9353	7935/25701	0.7306	LOC101929172;LOC286114
	5	127293478	rs12519784	C	T	0.289119	1.02349	0.0263598	0.378315	3319/8055	8994/22220	0.4603
	15	36065492	rs789892	G	A	0.0461983	0.951129	0.0570564	0.379846	515/11081	1501/30541	0.2849
	6	25844482	rs1165148	G	T	0.165125	1.0271	0.0304725	0.380234	2070/10366	5642/28626	0.6417
	13	66121253	rs7327643	A	C	0.312218	0.978385	0.0249079	0.380324	3764/8388	10490/23012	0.4919
	3	60038358	rs7433134	T	C	0.238416	1.02627	0.0295993	0.381072	2525/7829	6675/21559	0.1281
	4	4389921	rs7670059	G	T	0.431399	0.975542	0.0282831	0.381292	3701/4943	10379/13615	0.478
	13	23800766	rs9553068	A	G	0.4762	0.979642	0.0234936	0.381321	5532/6240	15597/17001	0.1119
	1	226099921	rs11577282	T	G	0.416822	0.979592	0.0235868	0.382024	5006/7052	13791/19247	0.6654
	1	224068137	rs1492691	A	G	0.217436	1.02452	0.027762	0.382876	2711/9759	7465/26865	0.9914	FBXO28
	15	96252836	rs2440686	G	A	0.441474	1.02069	0.0235177	0.383824	5293/6599	14342/18242	0.3536
	10	29181685	rs11007457	T	C	0.409072	1.02413	0.0274124	0.38432	3747/5405	10195/14735	0.9372
	8	23611575	rs11135759	C	T	0.433615	1.02293	0.026075	0.384634	4245/5519	11745/15367	0.79
	5	51094462	rs4403129	C	A	0.203895	1.02522	0.0287775	0.386744	2470/9326	6534/25830	0.0834
	5	53589270	rs1994648	A	G	0.0105769	1.10052	0.110822	0.387418	140/12332	355/33973	0.4087	NDUFS4
	15	87396527	rs8030511	G	A	0.308396	0.977115	0.0268079	0.387816	3226/7466	9087/20147	0.08073
	18	76663057	rs4433895	A	C	0.324109	0.978994	0.0245857	0.387851	3900/8342	10963/22653	0.1265	LOC101927651;LOC400661
	13	20652706	rs4769124	C	T	0.27353	1.02344	0.0268433	0.388029	3177/8191	8442/22668	0.09695
	9	18109833	rs473309	G	A	0.191455	0.973326	0.0313746	0.388848	2003/8797	5803/24169	0.0649
	12	53793798	rs12313584	G	A	0.00308584	0.824708	0.223975	0.389526	31/11297	100/31024	0.4338
	21	16778054	rs2824043	G	A	0.364809	0.977941	0.0259451	0.389924	3806/6752	10539/18225	0.2806
	3	94760588	rs7647173	C	T	0.48891	1.02104	0.0242232	0.389997	5374/5628	14818/15480	0.9115
	20	1363163	rs912116	C	T	0.0147807	1.08358	0.0933824	0.390027	190/12272	501/33787	0.615	FKBP1A-SDCBP2;SDCBP2-AS1
	18	727654	rs8090148	G	T	0.292564	1.0218	0.0250895	0.390137	3630/8614	9794/23846	0.267
	5	151146340	rs10515644	A	G	0.225051	0.975917	0.0284061	0.39079	2598/9114	7311/25007	0.329
	1	213724766	rs830334	T	C	0.256535	1.02266	0.0262458	0.39325	3174/9142	8700/25270	0.7268
	9	13774330	rs1562045	G	A	0.316092	0.979186	0.0246579	0.393659	3877/8449	10710/23112	0.6648
	13	50930872	rs1555625	T	G	0.317883	1.02431	0.0281877	0.394093	3099/6589	8423/18135	0.6219
	1	87855955	rs2491307	A	G	0.33494	0.979378	0.0244512	0.394108	4059/8125	11225/22223	0.6232
	18	30458316	rs1442987	A	G	0.361125	0.979412	0.0244213	0.394313	4293/7647	11928/21050	0.6754
	17	72690302	rs4076588	C	A	0.33677	1.02071	0.0241771	0.396484	4192/8150	11389/22535	0.4287	SLC39A11
	20	59258607	rs2064864	G	A	0.299264	1.02354	0.0275492	0.398427	3124/7266	8582/20144	0.7142
	1	8494411	rs4908501	T	G	0.0514561	0.95715	0.0519821	0.399502	630/11776	1766/32392	0.6915
	14	72439067	rs719064	A	G	0.174929	0.973445	0.0320011	0.400323	1915/9193	5396/25290	0.4125
	6	20599657	rs2294809	C	T	0.482366	1.01969	0.0231831	0.40035	5780/6190	15884/17058	0.8966
	19	2183176	rs2864419	G	T	0.464746	0.980708	0.0232118	0.401321	5568/6598	15617/17801	0.06755
	2	17578901	rs12470654	A	G	0.0141588	1.0831	0.0952903	0.402171	183/12241	477/33713	0.5295
	6	159564392	rs240877	T	C	0.397334	0.976928	0.0278873	0.402572	3681/5725	10449/15707	0.1664
	8	69095370	rs2912523	A	G	0.43355	0.97802	0.0265565	0.402659	4203/5583	11671/15157	0.3439
	17	12390669	rs2721836	T	G	0.26061	0.97711	0.0277173	0.403481	2883/8223	7961/22543	0.7747
	2	36553406	rs10172196	G	A	0.124945	0.969725	0.03683	0.403874	1362/9550	3764/26350	0.9622
	17	46931569	rs1838105	A	G	0.363174	1.01984	0.0235444	0.404009	4594/7878	12404/21928	0.1609	GOSR2
	15	95905660	rs12438658	G	A	0.225932	1.02966	0.0350813	0.404751	1815/6117	4850/16718	0.472
	5	172503374	rs7704936	A	G	0.0237907	0.938345	0.0764925	0.405441	278/11882	807/32639	0.4325
	6	85769019	rs1335443	G	A	0.316399	0.979339	0.0251748	0.40694	3738/8140	10350/22298	0.6418
	4	118986247	rs4834733	T	C	0.209163	0.972075	0.0341673	0.407147	1773/6775	4952/18652	0.6432
	16	57933314	rs247052	T	C	0.228156	1.03624	0.0429764	0.407503	1292/4362	3570/12086	0.9408
	10	121285963	rs12256410	G	A	0.00122713	1.30567	0.322027	0.407526	18/11940	37/32825	0.3103
	1	24393513	rs501748	A	G	0.215711	1.02318	0.027737	0.408722	2686/9612	7263/26561	0.3955
	11	270514	rs17156153	C	T	0.00150362	0.77047	0.315695	0.40882	16/11346	48/31154	0.7592
	11	120737376	rs949298	A	G	0.386906	1.01984	0.0238778	0.410637	4643/7199	12589/20107	0.1773
	2	218357123	rs4324314	G	A	0.0905051	0.966333	0.0417238	0.411758	1016/10272	2833/28407	0.8296
	22	43163131	rs6973	G	T	0.239068	1.02238	0.0270023	0.412444	2945/9233	7978/25534	0.4041
	14	85279972	rs7158667	A	G	0.0104943	0.911543	0.113028	0.412554	124/12310	366/33892	0.5052	LINC01467
	4	13876135	rs2867578	T	C	0.264291	0.977935	0.0272427	0.412787	2901/8253	8121/22429	0.2393
	10	112456010	rs12098574	T	C	0.388305	0.980787	0.0236964	0.412953	4690/7492	13106/20542	0.3816	VTI1A
	20	62967547	rs3746750	A	G	0.219434	0.977137	0.0282678	0.413252	2584/9340	7219/25531	0.4005	SLC17A9
	12	91382613	rs1125888	A	G	0.251308	0.978608	0.0264332	0.413319	3092/9330	8629/25589	0.4725
	5	138945572	rs6878910	G	A	0.010277	1.09602	0.112589	0.415464	133/12089	339/33367	0.4388
	14	58978578	rs4901878	G	A	0.443206	0.971895	0.0350203	0.415633	2737/3529	7244/9010	0.2297
	3	6682193	rs1403146	A	G	0.41578	1.02321	0.0282154	0.416075	3666/5124	9856/13876	0.7748
	14	85154623	rs17201643	G	A	0.29476	0.979319	0.0257035	0.416201	3427/8383	9645/22893	0.2023
	3	53233139	rs2242301	G	A	0.404056	0.979088	0.0260552	0.417298	4059/5999	11144/16424	0.9057
	2	178788075	rs10497523	A	G	0.128308	0.972659	0.0342674	0.418533	1562/10868	4421/29779	0.3033
	13	50596619	rs3095527	A	G	0.0163334	1.07447	0.0887846	0.418536	210/12244	553/33707	0.5868	DLEU1;DLEU7
	19	22032639	rs8105767	A	G	0.333712	1.01956	0.0239931	0.41938	4194/8244	11383/22857	0.3365
	6	85764650	rs9294338	A	G	0.316438	0.979882	0.02517	0.419414	3740/8140	10351/22299	0.6568
	1	24386488	rs525500	G	A	0.215872	1.02262	0.0277376	0.419922	2685/9609	7268/26544	0.4265
	1	24386232	rs507908	C	T	0.235754	1.02186	0.0269399	0.42217	2927/9375	7962/25924	0.507
	8	109404584	rs1457286	C	T	0.435347	1.01982	0.0245624	0.424253	4787/6179	13259/17227	0.7706
	12	27576011	rs10506026	G	T	0.471563	1.02299	0.0284967	0.425055	3984/4368	10791/12189	0.2441
	3	141568697	rs11711375	A	G	0.327101	1.01944	0.0241469	0.425363	4097/8377	11212/23116	0.7092	RASA2
	13	89533655	rs7320303	G	A	0.413421	1.01893	0.0235547	0.42593	4984/7070	13696/19434	0.9892
	2	11938712	rs13025593	T	G	0.455845	0.979908	0.0254962	0.426001	4653/5565	12784/15250	0.9108
	13	112709441	rs12427584	G	A	0.441481	1.01866	0.0232468	0.426496	5400/6772	14743/18711	0.5751	ATP11A
	20	59280843	rs1407538	A	G	0.288937	1.02095	0.0260787	0.426645	3387/8325	9317/22939	0.9437
	12	120365980	rs2238160	C	T	0.277757	0.977373	0.0288078	0.426915	2801/7379	7811/20215	0.4924
	3	160224658	rs2152426	G	A	0.181869	1.02519	0.0313152	0.42692	2050/8946	5503/25031	0.148
	6	1775629	rs722585	G	A	0.306995	1.01989	0.0248864	0.428811	3776/8510	10382/23450	0.9225	GMDS
	16	84650111	rs7190856	G	A	0.129724	0.972392	0.0355092	0.430453	1478/10132	4186/27866	0.3651
	1	66479675	rs814146	C	T	0.318288	1.01937	0.0243902	0.431502	3975/8393	10805/23263	0.3866
	10	79012834	rs6480914	G	A	0.321345	1.01924	0.0242871	0.432618	4008/8330	10887/23127	0.3305
	6	23955964	rs573144	A	G	0.413311	0.978063	0.0283487	0.433962	3590/5152	9936/14048	0.5568
	14	89322023	rs11622771	C	T	0.290677	1.02137	0.0270971	0.435123	3153/7553	8527/20949	0.3082
	5	111618330	rs10041076	C	T	0.169941	0.976367	0.0306518	0.435223	2022/10092	5728/27762	0.3006
	3	2214602	rs1178517	C	T	0.434787	0.979731	0.0262673	0.43564	4275/5577	11833/15363	0.8398
	19	17042010	rs7259798	C	T	0.451335	1.02	0.0254071	0.435722	4644/5592	12773/15581	0.5759
	2	232542410	rs2853462	C	T	0.309577	0.980506	0.0253466	0.437347	3634/8278	10188/22548	0.2141
	5	91770875	rs10055689	C	A	0.350755	0.981443	0.0241481	0.43794	4274/7962	11846/21876	0.6932
	16	4248364	rs7190602	G	A	0.147828	1.03005	0.0382106	0.438374	1334/7666	3662/21134	0.9021	LINC01569
	4	56925698	rs6847086	G	A	0.241286	0.978798	0.0276588	0.438461	2758/8760	7625/23889	0.5908
	6	26510520	rs3799383	C	T	0.0985603	1.02962	0.0377742	0.439612	1264/11210	3350/30990	0.2255	BTN1A1;HCG11
	8	12960373	rs6999231	A	C	0.0873034	0.967705	0.0425328	0.440211	987/10537	2788/28928	0.4621
	7	20915751	rs2709733	G	A	0.441799	1.01987	0.0255806	0.441787	4488/5636	12364/15656	0.7223
	20	52457140	rs2869649	A	C	0.345736	0.98161	0.0241386	0.441934	4156/7986	11575/21783	0.3501
	4	126362145	rs6534554	A	G	0.459616	1.01774	0.0228726	0.441947	5696/6598	15507/18331	0.3365	INTU;MIR2054
	5	57055039	rs10940524	C	T	0.0928042	0.970097	0.0396609	0.443996	1139/11067	3117/30537	0.8205
	5	97840929	rs6890322	T	C	0.142262	0.975398	0.0325972	0.444768	1742/10724	4913/29401	0.3467
	10	8968661	rs827637	A	G	0.272284	0.980449	0.0258407	0.444819	3341/8929	9220/24642	0.9985	LOC105755953;LOC101928272
	12	19669303	rs6487006	C	A	0.311285	1.01969	0.0255322	0.445146	3676/7956	9934/22156	0.1975
	1	208135895	rs859499	G	A	0.236039	0.979572	0.0270319	0.445157	2912/9436	8027/25969	0.9485
	2	16506228	rs4364023	A	G	0.00740132	0.902846	0.134294	0.446636	88/12208	254/33658	0.7119
	10	8203187	rs568057	A	G	0.0255905	0.943605	0.0763066	0.446825	281/10943	796/30066	0.6638
	16	79400130	rs4888967	C	A	0.192894	1.02254	0.0292968	0.446848	2363/9641	6286/26548	0.1992
	3	169812170	rs9878797	A	G	0.224396	1.02222	0.028964	0.448039	2512/8604	6857/23779	0.6402
	1	14362212	rs12129808	T	C	0.00346965	1.15861	0.19432	0.448676	43/12199	116/33468	0.925
	2	100725105	rs907794	G	A	0.396268	1.02761	0.0359966	0.449236	2519/3807	6741/10301	0.7133
	14	86114315	rs2243631	C	T	0.250839	1.02233	0.0292342	0.449965	2593/7611	6974/20962	0.3723
	19	37912459	rs8105305	T	C	0.192743	0.97837	0.0290319	0.451318	2366/10104	6654/27674	0.3201
	8	71727881	rs3890710	T	C	0.359136	1.01837	0.0241841	0.451523	4356/7664	11831/21221	0.3844
	2	3733306	rs357953	C	A	0.272011	1.01979	0.0260877	0.452545	3297/8601	8851/23911	0.1448
	8	13087103	rs11988096	C	T	0.337464	1.01884	0.0249925	0.455095	3880/7484	10498/20744	0.2966
	18	52731422	rs8098260	G	A	0.209796	0.97894	0.0285152	0.45539	2481/9455	6904/25894	0.5438
	12	91411976	rs10859142	A	G	0.251485	0.980594	0.026367	0.457341	3108/9360	8658/25660	0.5071
	10	113938269	rs114823	C	T	0.267865	1.02005	0.0267294	0.457675	3085/8371	8430/23102	0.6874
	11	42632233	rs3924580	G	A	0.296201	1.01907	0.0254667	0.458301	3593/8457	9816/23404	0.5796
	11	42632542	rs4300383	G	A	0.296201	1.01907	0.0254667	0.458301	3593/8457	9816/23404	0.5796
	16	78624496	rs2548861	T	G	0.381894	0.981933	0.0245872	0.458378	4422/7134	12114/19630	0.8434
	7	108550551	rs40927	T	C	0.402806	1.01789	0.0239358	0.458932	4759/6943	12842/19152	0.3177
	12	2774471	rs4765709	C	T	0.395946	0.980214	0.0270853	0.460623	3779/5811	10422/15854	0.6584
	6	29833697	rs2517892	T	C	0.46234	1.0169	0.0227203	0.460781	5865/6609	15779/18561	0.04037	HLA-H;HLA-G
	6	31340853	rs9265797	G	A	0.50141	0.983436	0.0226519	0.460889	6150/6324	17323/17017	0.02876
	5	166243183	rs4868971	A	C	0.383254	0.97545	0.033732	0.461192	2540/4158	7072/11310	0.4274
	7	29469798	rs10261846	T	G	0.431208	0.979655	0.0279411	0.461938	3815/5009	10483/13851	0.8015
	17	6088024	rs2302836	C	T	0.190757	0.977732	0.0306513	0.46251	2104/9060	5920/24980	0.4717
	7	45968269	rs788720	T	C	0.00357193	1.15403	0.195025	0.462588	45/11397	109/31563	0.4502
	2	241568992	rs7558279	A	G	0.398919	1.0213	0.0287023	0.462674	3385/5041	9240/13982	0.5381
	20	34544355	rs6059908	T	C	0.162717	1.02332	0.0314368	0.463307	1976/9926	5288/27452	0.2539
	22	48712017	rs130158	G	A	0.0789451	0.969064	0.0428858	0.463714	957/11325	2680/31108	0.6224
	11	65486103	rs588298	A	G	0.403557	0.983005	0.0234594	0.464992	4912/7350	13650/20084	0.4338
	11	34784919	rs11032873	T	C	0.429832	1.0173	0.0234835	0.465112	5174/6966	14367/18955	0.3444
	3	94804491	rs13066018	G	A	0.443386	0.981157	0.0260507	0.465249	4289/5391	11813/14823	0.9433
	3	173415532	rs548757	C	T	0.158049	1.02425	0.0328528	0.465767	1810/9724	5000/26554	0.6997
	5	12611596	rs7735353	G	A	0.344416	1.01758	0.0239389	0.466508	4324/8148	11794/22532	0.5315
	6	23792028	rs12055681	A	G	0.279919	0.97926	0.0288359	0.467346	2744/7166	7669/19621	0.4332
	6	29835611	rs2517889	A	G	0.462383	1.01665	0.0227174	0.467383	5865/6609	15781/18559	0.04147
	6	29835873	rs2523790	T	G	0.462383	1.01665	0.0227184	0.467402	5865/6609	15781/18559	0.04147	HLA-H;HLA-G
	6	16531650	rs2327982	C	A	0.155354	0.976578	0.0326378	0.467731	1760/9706	4951/26781	0.5218
	16	5162800	rs9930273	T	G	0.389467	0.969426	0.0427886	0.468038	1802/2870	5090/7934	0.5385
	1	229752590	rs670054	C	A	0.259314	1.01891	0.0258398	0.468542	3270/9142	8799/25331	0.219
	6	29840687	rs2735005	G	A	0.462404	1.01659	0.0227167	0.46895	5865/6609	15782/18558	0.04204	HLA-H;HLA-G
	7	41274867	rs417916	C	T	0.413759	0.983055	0.023635	0.469635	4944/7108	13767/19403	0.3574	INHBA;LINC01449
	7	82180234	rs2237514	A	C	0.400508	0.982304	0.0247381	0.470455	4462/6632	12248/18380	0.6713
	10	22369352	rs1170549	G	A	0.234637	0.980533	0.0273247	0.471851	2813/9317	7878/25556	0.4071
	20	46675082	rs13044870	G	A	0.0610328	1.03529	0.0483582	0.473237	745/11215	1990/30862	0.502
	18	533368	rs576735	T	C	0.351457	0.980965	0.0269297	0.475439	3531/6527	9714/17914	0.9232
	4	57097006	rs4611988	C	T	0.000475326	1.38926	0.461749	0.476456	10/12326	12/33936	0.04604
	18	55163048	rs9965625	A	G	0.373931	1.01711	0.0238904	0.477513	4577/7571	12478/20984	0.4503	TCF4;LOC101927229
	1	173479897	rs7540065	G	A	0.376143	1.01696	0.0237148	0.478157	4594/7594	12607/20935	0.8344
	11	65548911	rs11601767	T	C	0.329505	1.01764	0.0247301	0.479515	3949/7955	10741/21937	0.5451
	11	101196165	rs17737234	C	T	0.000909642	0.760927	0.387578	0.480849	11/12291	31/33839	0.947	LOC101054525;TRPC6
	6	27837156	rs201004	T	C	0.126543	0.97605	0.0344542	0.481687	1564/10910	4360/29980	0.6484	HIST1H2AK;HIST1H4K;HIST1H2BN
	12	76554580	rs1040002	G	A	0.33868	0.980756	0.0276214	0.481742	3260/6508	9028/17486	0.2277
	2	18513619	rs9808434	C	T	0.209775	1.02251	0.0318083	0.484074	2075/7653	5599/21255	0.3187
	2	207850590	rs6435396	G	A	0.347259	1.01803	0.0256101	0.485449	3825/7127	10455/19715	0.6092
	6	29952759	rs2975042	G	T	0.363527	1.01665	0.0237175	0.486347	4529/7885	12407/21767	0.7246
	13	34136643	rs7335534	A	G	0.439325	0.982045	0.0260997	0.487556	4393/5697	12188/15464	0.3511
	8	103159658	rs6468861	C	T	0.467475	0.983321	0.0242343	0.487661	5085/5929	14318/16174	0.1554
	3	135013890	rs36059	C	A	0.114348	1.02581	0.0367501	0.487993	1364/10490	3711/28817	0.774
	17	5865609	rs8074097	C	A	0.440068	1.01716	0.0245321	0.487997	4839/6107	13239/16895	0.6207
	1	201917274	rs2047264	A	G	0.168009	0.978916	0.0308051	0.489099	2029/10219	5688/27996	0.4167
	21	16838917	rs2824073	C	T	0.314984	0.981339	0.0272687	0.489679	3190/7076	8969/19367	0.2793
	1	87868260	rs2503239	T	G	0.329112	0.983014	0.0248483	0.490528	3904/8032	10806/21954	0.5806
	2	229116897	rs10490031	C	T	0.377518	0.981154	0.027616	0.490853	3559/5919	9898/16270	0.6364
	17	5867350	rs7218232	C	T	0.302781	0.981396	0.0272731	0.491091	3163/7269	8749/20161	0.9131
	17	53424157	rs1393462	A	C	0.335291	1.01703	0.0245835	0.492129	4047/7949	11082/22044	0.5749
	5	107229380	rs11242632	A	G	0.30842	1.01835	0.0265232	0.493031	3333/7355	9026/20358	0.3706
	1	244029798	rs2454222	G	A	0.262375	0.982069	0.0264193	0.493434	3180/8986	8778/24632	0.7717
	7	153453948	rs10952419	C	A	0.348962	0.983551	0.0242243	0.493549	4199/7913	11669/21691	0.5386
	14	85250448	rs2888433	A	G	0.100448	0.973885	0.038753	0.494711	1187/10815	3346/29780	0.5104
	11	30414038	rs2282300	T	C	0.175733	0.97968	0.0300661	0.494722	2155/10217	5979/27935	0.5967	MPPED2
	6	25849551	rs1165189	A	C	0.168108	1.02089	0.0302962	0.495028	2095/10347	5757/28509	0.9242
	11	84440704	rs684067	C	T	0.139416	0.977374	0.0335677	0.495372	1657/10325	4600/28298	0.6778
	17	68942119	rs4147957	A	G	0.340377	0.983462	0.0244825	0.49577	4146/8058	11446/22158	0.859
	16	70635389	rs16970406	T	C	0.143995	0.97777	0.0331015	0.497035	1719/10359	4810/28454	0.5417
	10	9247763	rs10795696	T	C	0.458357	1.01722	0.0251643	0.497351	4832/5604	12977/15441	0.2644
	14	76106853	rs888474	G	A	0.172036	1.02242	0.0327411	0.498225	1836/8716	4999/24179	0.5338
	4	113148860	rs6844347	T	C	0.418081	0.983041	0.0252783	0.498621	4384/6180	12320/17070	0.4533
	7	16083298	rs12667418	T	C	0.348734	0.98353	0.0245442	0.498641	4144/7892	11586/21484	0.2333
	6	29510044	rs1233478	G	T	0.0967873	1.0263	0.0383775	0.498825	1227/11247	3304/31036	0.4866	LOC105375009;LINC01015;MAS1L
	18	72301934	rs9966604	A	C	0.269098	1.01755	0.0257838	0.499942	3284/8920	9045/24567	0.9986	CBLN2;LOC102724913
	3	174810716	rs6774585	T	C	0.350759	1.01743	0.0256518	0.500468	3826/6992	10405/19349	0.4588
	2	33121989	rs4952342	T	C	0.443507	0.98245	0.0263133	0.501021	4235/5395	11851/14789	0.3893
	15	66584337	rs2439364	A	G	0.125301	1.02708	0.0397198	0.501208	1202/8106	3164/22372	0.1917
	18	662370	rs2612095	T	C	0.301998	1.01685	0.0248994	0.502265	3764/8524	10172/23686	0.2237
	18	10284176	rs206499	G	T	0.486075	0.983134	0.0253812	0.502746	5005/5301	13809/14591	0.9178
	8	99705697	rs2510202	T	G	0.462838	0.984381	0.0234913	0.502784	5499/6431	15238/17636	0.6272
	6	47815233	rs506816	G	T	0.24035	0.980421	0.0295278	0.503087	2423/7795	6743/21175	0.3733
	5	15047688	rs42550	A	G	0.245827	1.01802	0.0266675	0.503125	3025/9065	8139/25185	0.1917
	18	662103	rs1001761	G	A	0.302011	1.01678	0.0248995	0.50389	3764/8524	10172/23684	0.2251
	6	47856344	rs2039122	A	G	0.260781	0.981369	0.0282372	0.505389	2751/7893	7602/21454	0.523
	12	114676231	rs551510	C	T	0.340258	0.984181	0.0240332	0.507025	4251/8199	11654/22640	0.7439
	13	23427665	rs7998705	T	C	0.462805	1.01571	0.0235245	0.507659	5512/6260	14894/17426	0.168	SACS-AS1;SACS
	16	3049441	rs2247226	T	C	0.321975	0.982243	0.02711	0.508686	3298/6942	9042/19044	0.9807
	7	23852909	rs6974713	G	A	0.199016	0.980657	0.0296386	0.509875	2290/9292	6405/25703	0.6838
	10	94383741	rs11187919	G	A	0.00421275	1.12187	0.174532	0.509972	54/12288	141/33805	0.7447
	6	16522489	rs6459473	T	C	0.20341	0.981338	0.0286719	0.511149	2422/9644	6788/26424	0.393
	1	44590621	rs156650	G	A	0.218396	1.01901	0.0286884	0.511531	2521/8969	6891/24715	0.7591
	4	1008337	rs6855233	C	T	0.427189	0.983605	0.0252191	0.512165	4410/6038	12452/16572	0.2192
	16	75118928	rs1820217	A	C	0.324952	0.98206	0.0277699	0.514465	3130/6632	8747/18041	0.287
	3	2047067	rs4685480	T	C	0.339504	0.981904	0.0280316	0.514739	3187/6233	8771/17031	0.7773
	3	141619799	rs295301	G	A	0.337908	1.02087	0.0319435	0.517795	2519/4983	7010/13688	0.6488
	17	34171778	rs2005314	C	T	0.0820967	0.969251	0.0482947	0.517833	765/8719	2156/23940	0.5524
	20	59279977	rs154873	G	A	0.27888	1.01744	0.0267395	0.517878	3181/8225	8769/22675	0.9981
	6	134828820	rs11758776	A	G	0.313358	0.982572	0.0272541	0.518861	3163/7099	8979/19507	0.191
	6	16513132	rs236964	A	G	0.324311	0.982988	0.026617	0.51917	3366/7162	9478/19598	0.2401
	21	16799460	rs2824051	A	G	0.420651	0.983671	0.0255543	0.51939	4327/6011	11985/16455	0.6139
	1	47408012	rs2405922	C	T	0.426211	0.984931	0.0235964	0.519925	4974/6794	13827/18517	0.3646
	4	172402261	rs975588	T	C	0.42557	0.984691	0.0242354	0.524417	4747/6463	13121/17655	0.5978
	16	86522135	rs7185813	G	T	0.073102	0.972319	0.0441312	0.524724	885/11397	2485/31333	0.6033	MTHFSD;FOXF1
	4	55582068	rs10866425	C	T	0.410966	0.985236	0.0234209	0.525389	5007/7277	13964/19914	0.3766
	12	57462231	rs3825077	C	T	0.253137	1.01733	0.0270805	0.525755	2977/8815	8240/24280	0.8434
	6	26318675	rs9467703	A	G	0.100893	1.02433	0.0378857	0.525786	1262/11212	3461/30877	0.9044	BTN3A2;HIST1H4H
	6	16519167	rs3806137	A	G	0.189364	0.981107	0.0300743	0.525937	2189/9503	6115/26045	0.49
	5	124708735	rs11241764	C	T	0.0628216	1.03021	0.0469939	0.526515	790/11642	2140/32068	0.6976
	6	159566016	rs240873	C	A	0.344958	0.984629	0.0244602	0.52654	4104/7860	11357/21499	0.6043	LOC102724053;SOD2
	7	38309211	rs12533564	A	G	0.351839	0.983488	0.0263463	0.527403	3648/6784	10035/18423	0.5917
	4	55537550	rs4865007	C	T	0.407968	0.985405	0.0232687	0.527479	5048/7424	14049/20289	0.3927
	4	55537960	rs4864546	G	A	0.407968	0.985405	0.0232697	0.527497	5048/7424	14049/20289	0.3927
	11	106961244	rs7936117	A	C	0.118882	0.977413	0.0362548	0.528599	1394/10398	3877/28669	0.7941
	9	37788914	rs10814620	T	C	0.153513	1.02008	0.0315526	0.528603	1920/10350	5160/28690	0.2873
	2	207895916	rs1078049	T	C	0.384571	1.01521	0.023968	0.528737	4619/7319	12579/20203	0.5385
	5	89712963	rs12153582	T	C	0.0955016	0.970917	0.0468539	0.52875	813/8089	2397/22313	0.1181
	19	50871711	rs10424878	A	G	0.228411	0.983085	0.0271726	0.530116	2829/9645	7862/26470	0.615	KLK2;KLK3
	4	55429416	rs1047354	A	G	0.406732	0.985516	0.0233004	0.531217	5021/7419	13962/20270	0.4089
	9	13785444	rs7469826	C	T	0.3434	1.01513	0.0240416	0.53218	4274/8082	11622/22312	0.4935	LINC01235;LINC00583
	11	100639308	rs1393357	G	T	0.045437	0.966058	0.0555824	0.534429	541/11849	1572/32542	0.2686	CNTN5;LOC100128386
	3	119404086	rs16829809	A	G	0.0704136	0.972332	0.0451751	0.534532	861/11359	2360/31164	0.982
	1	160957255	rs2255852	C	T	0.322435	0.984266	0.0256095	0.535735	3662/7750	10135/21243	0.6801
	2	228751520	rs6719964	T	C	0.21479	0.982922	0.0278449	0.536162	2613/9753	7358/26698	0.2705
	11	100709894	rs1786845	T	C	0.000214041	0.592148	0.847165	0.536225	2/12446	8/34264	0.6346
	4	55533481	rs13113518	T	C	0.407955	0.985729	0.0232689	0.536743	5049/7425	14049/20291	0.3969	CLOCK
	6	134043905	rs2254235	T	C	0.212223	0.977168	0.0374702	0.537634	1678/6292	4628/17116	0.6674
	1	7320002	rs2001143	C	T	0.42786	0.985898	0.0230664	0.538084	5289/7131	14633/19509	0.5962
	1	28796501	rs1338062	C	T	0.000258676	1.47094	0.630051	0.540211	5/12359	7/34019	0.2394
	1	28796835	rs1338064	T	C	0.000258676	1.47094	0.630051	0.540211	5/12359	7/34019	0.2394
	15	101250612	rs8032007	A	G	0.149912	1.01993	0.0323063	0.541214	1834/10352	4999/28395	0.8317
	13	102125846	rs16959781	C	A	0.150328	1.02039	0.0330823	0.54175	1771/9707	4740/27094	0.1654
	7	23447633	rs12533936	C	A	0.007908	0.923255	0.131053	0.54233	96/12112	265/33177	0.9485
	5	97945937	rs929821	T	C	0.0476366	0.96711	0.0549268	0.542608	554/11690	1637/32113	0.1472
	8	23573532	rs1810193	T	C	0.454171	1.01559	0.0254968	0.544103	4647/5405	12448/15140	0.056
	1	41641264	rs11210508	A	G	0.449998	0.986164	0.0229883	0.544471	5532/6858	15392/18716	0.3593
	2	181199128	rs13029217	G	T	0.126853	0.979484	0.0342187	0.544651	1558/10882	4365/29887	0.5284
	8	95834745	rs506767	C	T	0.197766	0.978864	0.0353947	0.54614	1708/7014	4683/18911	0.5946
	10	19114669	rs12218913	T	C	0.432723	0.976902	0.0387506	0.546464	2315/3067	6188/8080	0.6533
	12	19665945	rs11044749	G	A	0.320729	1.01515	0.0249453	0.546534	3881/8047	10505/22421	0.2051
	2	15791263	rs2380674	T	C	0.372944	1.01429	0.023577	0.54717	4576/7672	12569/21155	0.8584	LOC101926966;MYCNUT
	1	147899446	rs4950494	G	A	0.455521	1.01436	0.0238019	0.549209	5349/6343	14601/17503	0.6171
	1	81411038	rs11163281	C	A	0.4977	0.986264	0.0231109	0.549522	6043/6157	16677/16773	0.5404
	7	155837281	rs1151790	T	C	0.177126	1.01884	0.0312355	0.5502	2054/9204	5437/25597	0.08421
	14	79957791	rs2371195	C	T	0.212461	0.982607	0.0294023	0.550677	2410/8934	6637/24601	0.9967
	10	103864197	rs10883931	C	T	0.16409	0.981046	0.0320989	0.551073	1839/9561	5209/26343	0.3507
	6	47842645	rs563587	C	T	0.259759	0.98323	0.0283844	0.551287	2717/7837	7477/21213	0.5247
	8	135758669	rs4335161	G	A	0.340229	1.01998	0.0332135	0.55138	2445/4643	6716/13122	0.3285
	8	61738017	rs10111441	C	T	0.297332	0.984231	0.0270091	0.556204	3182/7500	8675/20521	0.8839
	1	29245276	rs1113735	G	T	0.415849	0.985999	0.0239919	0.556741	4795/6883	13420/18704	0.1791
	15	66629304	rs17202902	C	T	0.1037	0.978128	0.0379036	0.559584	1261/11055	3532/30372	0.5769
	12	91385246	rs11106126	T	C	0.246646	0.98464	0.0265624	0.560056	3045/9383	8463/25767	0.6216
	10	22230997	rs987992	T	C	0.205079	0.983236	0.0290237	0.560224	2384/9496	6758/25940	0.165
	8	95395122	rs13268209	T	C	0.10542	1.02206	0.037479	0.5604	1285/10659	3430/29352	0.368
	7	50371022	rs7780012	G	T	0.098913	0.976071	0.0416302	0.560713	1054/9594	2877/26217	0.9766
	21	37964906	rs1539902	G	A	0.308419	1.01904	0.0324685	0.561298	2470/5432	6835/15433	0.3513
	9	32975212	rs10813912	A	G	0.105143	0.978745	0.0369885	0.561353	1315/11061	3567/30489	0.638
	1	155013615	rs3753639	T	C	0.048116	0.969005	0.054301	0.562025	562/11486	1614/31562	0.3789
	9	131759701	rs1887778	A	G	0.399491	1.01485	0.025468	0.562703	4253/6287	11459/17331	0.3248
	10	106005598	rs10509810	A	G	0.354859	1.01663	0.02853	0.563219	3281/5893	8748/15976	0.5143
	13	80587828	rs7321702	C	T	0.444836	1.01392	0.0239092	0.563273	5096/6404	14088/17538	0.6673
	6	102828717	rs9390897	A	G	0.135786	1.02077	0.0356722	0.564383	1495/9225	3972/25570	0.1949
	5	114513597	rs400028	C	T	0.193257	0.983535	0.0288966	0.565602	2381/9971	6578/27428	0.8709	LOC101927078
	8	98303354	rs7812348	A	G	0.127613	1.02269	0.0391061	0.56618	1257/8405	3382/23308	0.3931
	3	22582888	rs7612139	T	C	0.325787	0.98406	0.028077	0.567127	3168/6554	8690/17986	0.9859
	16	4249542	rs9932974	A	G	0.235721	0.981569	0.032532	0.567427	2038/6764	5721/18393	0.28
	12	114673513	rs484443	T	C	0.341682	0.986406	0.0239835	0.568196	4272/8180	11703/22599	0.7015	TBX3
	1	15799466	rs1000997	G	A	0.291694	0.979402	0.036471	0.568214	1842/4516	5168/12506	0.6854
	2	19086630	rs10207804	G	T	0.230968	0.983883	0.0284952	0.568533	2581/8745	7237/23945	0.363
	13	50586608	rs3118919	G	A	0.0160038	1.05282	0.0902775	0.568557	204/12216	542/33652	0.6622
	11	44419420	rs7936636	C	T	0.158686	0.982031	0.0321043	0.572211	1854/9994	5231/27569	0.4437
	8	103126358	rs2388493	C	T	0.501309	0.985893	0.0251853	0.572684	5119/5093	14029/13955	0.9932
	10	61906932	rs7922394	T	C	0.279266	0.985398	0.0260881	0.57286	3304/8588	9163/23587	0.6844
	3	53225980	rs3816767	G	A	0.399039	0.984794	0.027236	0.573724	3726/5622	10222/15384	0.9172
	1	213796011	rs1891060	C	T	0.453947	0.987045	0.0231992	0.574077	5538/6756	15428/18464	0.3651	PROX1-AS1;RPS6KC1
	8	109400749	rs1457287	G	A	0.432079	1.01404	0.0248279	0.5743	4670/6130	12996/17090	0.9361
	11	30406715	rs12575085	G	T	0.168994	0.98266	0.0312426	0.575568	1988/9844	5491/26933	0.7409
	3	136329135	rs483465	A	G	0.117573	1.01988	0.0352837	0.576884	1489/10979	4012/30308	0.4533	PCCB
	6	39076020	rs12204668	C	T	0.0916678	1.02306	0.0408639	0.576893	1062/10538	2925/28969	0.9596
	6	16399449	rs4431439	C	T	0.0213487	0.956793	0.0792543	0.577323	253/12197	743/33461	0.3543	ATXN1
	12	114960659	rs10850417	T	C	0.281398	1.01467	0.0261819	0.578172	3356/8442	9021/23165	0.388
	10	121274877	rs4468286	C	A	0.303398	1.01381	0.0246796	0.578371	3785/8647	10377/23869	0.7644
	12	75301662	rs11180455	T	C	0.404558	1.01394	0.0249851	0.579539	4468/6474	11987/17745	0.3465
	8	109401595	rs2061294	C	T	0.431944	1.0138	0.0248373	0.58109	4667/6131	12990/17090	0.9482
	1	227298732	rs7519121	C	A	0.439069	0.987452	0.0229296	0.581835	5438/6974	15020/19162	0.8044
	15	80409427	rs12591286	G	A	0.370735	1.01531	0.027648	0.582685	3412/5808	9583/16249	0.8767
	3	57727633	rs7609911	A	C	0.483898	1.01271	0.023006	0.58302	5928/6274	16221/17349	0.6196
	9	10181329	rs10511534	G	A	0.112583	1.02011	0.0364026	0.584341	1387/10827	3772/29838	0.6905
	8	40838885	rs870478	C	T	0.237055	0.985422	0.0269196	0.585397	2886/9470	8111/25923	0.2876	ZMAT4
	5	58312128	rs151913	A	G	0.297909	1.0146	0.0266136	0.585889	3215/7557	8867/20917	0.8842
	20	64057006	rs816953	T	C	0.368756	0.985439	0.0270874	0.588152	3545/6157	9950/16944	0.4226
	9	87470290	rs1411090	G	T	0.268991	0.985629	0.0267502	0.588411	3082/8600	8717/23465	0.1416
	6	150458046	rs4870523	C	T	0.275705	0.986126	0.0258918	0.589461	3291/8797	9226/24086	0.3215
	1	184759740	rs3895196	G	T	0.300702	0.986765	0.0247197	0.589895	3731/8707	10310/23946	0.8348
	11	34639071	rs12366193	C	A	0.482042	0.98757	0.0232067	0.589899	5801/6235	15995/17185	0.9855	EHF
	1	18903769	rs4912044	A	G	0.103886	1.02034	0.0374373	0.590753	1300/11050	3512/30458	0.5581	IFFO2
	7	149321217	rs11761219	A	C	0.331894	1.02266	0.0417202	0.591232	1639/3273	4509/9103	0.7574
	8	140647034	rs938724	G	A	0.445916	1.01325	0.0245943	0.592606	4874/6048	13380/16634	0.9335
	2	44294107	rs4953081	A	G	0.317598	1.01397	0.0260343	0.594145	3564/7558	9697/20935	0.4514
	14	103552118	rs10129426	G	A	0.482066	1.01287	0.0240319	0.594629	5338/5724	14715/15821	0.9049
	17	12738015	rs757597	G	A	0.35518	0.986234	0.0262012	0.596766	3754/6764	10255/18669	0.6647
	7	1518331	rs2117347	T	C	0.365578	1.01287	0.0242685	0.598354	4357/7587	11988/20778	0.8336
	5	180604367	rs7709359	A	G	0.399244	0.986745	0.025376	0.599003	4137/6309	11491/17207	0.4344
	8	23621296	rs11986046	A	G	0.391891	1.02061	0.0388055	0.599099	2135/3297	5887/9151	0.8394
	2	153088172	rs13383274	T	C	0.338488	1.01353	0.0256708	0.600547	3715/7287	10205/19917	0.8313
	1	8556779	rs1473420	T	G	0.167794	0.984124	0.0306395	0.601461	2037/10401	5799/28463	0.1611
	13	74284934	rs9573367	G	T	0.379781	1.01261	0.0242387	0.605083	4363/7233	12279/19945	0.361
	11	75550751	rs662279	C	T	0.250659	0.985811	0.0277097	0.606057	2821/8437	7826/23392	0.9814
	6	27030788	rs4358615	A	G	0.253962	0.986675	0.0260469	0.606532	3165/9309	8724/25616	0.9439
	11	3837386	rs11030008	G	A	0.39653	1.01216	0.0234896	0.606907	4829/7353	13271/20193	0.9737	RHOG
	18	22334390	rs11665232	G	T	0.178417	0.984557	0.0302594	0.607011	2151/10051	6033/27635	0.4722	GATA6;CTAGE1
	1	232052595	rs17825699	T	G	0.118599	0.981748	0.0359324	0.608208	1412/10512	3892/28906	0.9426
	19	54713574	rs12982559	A	C	0.0108779	1.05708	0.108395	0.608549	142/12328	367/33955	0.522
	4	57833953	rs9312691	T	C	0.100704	1.01963	0.0379526	0.608565	1250/11106	3416/30562	0.8421	LOC101928851
	1	8509847	rs11121194	C	T	0.168074	0.984446	0.0306131	0.608593	2039/10387	5803/28429	0.1657
	3	174805152	rs7619062	A	G	0.358057	1.01325	0.0257051	0.608619	3834/6802	10484/18868	0.544
	16	21022366	rs172958	T	C	0.443334	0.988351	0.0229431	0.609544	5482/6924	15149/18981	0.704	DH3
	2	17855873	rs12479002	C	T	0.379827	1.01501	0.0292001	0.609928	3195/5183	8844/14474	0.7368
	10	121280288	rs10788163	T	G	0.30063	1.01272	0.0248163	0.610525	3746/8692	10288/23956	0.8772
	2	33978473	rs1863203	C	T	0.438764	1.01191	0.023242	0.610597	5341/6819	14664/18770	0.9043
	11	13302595	rs6486120	T	G	0.497015	0.988501	0.0227837	0.611717	6106/6210	16871/17043	0.7485	ARNTL
	17	56598091	rs1442828	C	T	0.261299	0.985024	0.0297723	0.612283	2478/7108	7015/19729	0.4675
	1	54998647	rs1003767	C	T	0.28572	1.01294	0.0253806	0.612447	3573/8763	9665/24331	0.2606
	9	114489072	rs1535960	C	T	0.381767	1.01187	0.0233519	0.613388	4799/7671	13070/21266	0.409	DFNB31
	9	98966821	rs2151616	G	A	0.000520969	1.28067	0.490135	0.613753	8/12280	16/33764	0.4606
	9	93387990	rs10739948	T	C	0.416097	0.987996	0.0239382	0.613912	4792/6708	13220/18568	0.8792
	7	12970570	rs7789443	T	C	0.396491	1.0127	0.0252455	0.617019	4243/6365	11531/17645	0.3908
	3	43813124	rs4682909	C	T	0.111324	1.0185	0.0367142	0.61752	1378/10834	3724/29894	0.5342
	7	20804475	rs2108520	A	G	0.396604	1.01231	0.0245721	0.618595	4425/6639	12019/18379	0.4014
	10	103871368	rs4917404	T	C	0.165735	0.984271	0.0319352	0.619589	1860/9554	5258/26276	0.3517
	16	6269504	rs1861188	G	A	0.158639	1.0162	0.0323766	0.619651	1864/9606	5000/26798	0.1855
	20	59270457	rs6128524	G	A	0.295304	1.01339	0.0268395	0.620177	3257/7761	8955/21381	0.9351
	10	103885967	rs6584579	A	G	0.309557	0.987817	0.0247789	0.620806	3794/8582	10575/23467	0.3999
	11	219089	rs511744	T	C	0.455507	1.01357	0.027259	0.621003	4262/5018	11668/14024	0.3961
	15	25680528	rs7178018	G	A	0.137967	0.983072	0.0345518	0.621209	1569/9867	4360/27178	0.7808
	10	27775957	rs1907396	A	G	0.416385	1.01155	0.0232567	0.621443	5148/7132	14054/19782	0.4571
	20	33378892	rs2065703	C	T	0.00090701	1.19669	0.363789	0.621606	12/12322	30/33942	0.7765	CDK5RAP1
	11	257030	rs532483	G	A	0.00197127	1.13669	0.259628	0.621669	25/11727	62/32320	0.6562
	19	50873774	rs2664155	G	A	0.0715478	1.02188	0.0438647	0.621729	902/11560	2442/31834	0.6738	KLK2
	6	15369667	rs13205612	A	G	0.0981758	1.01921	0.0385741	0.621797	1205/11147	3348/30676	0.7866
	6	124661041	rs6928014	A	C	0.410015	1.01327	0.0267227	0.621851	3912/5594	10614/15308	0.7255
	2	19069094	rs11096581	G	A	0.247045	0.986095	0.0283991	0.621965	2680/8272	7478/22688	0.5072
	19	29766252	rs12975976	A	G	0.318892	0.984484	0.0317474	0.62232	2490/5316	6777/14477	0.9835
	8	13060006	rs607499	A	C	0.488374	1.01141	0.0230495	0.62265	5925/6137	16170/17010	0.4665
	2	65735877	rs6709906	A	G	0.403005	0.98878	0.023034	0.624232	4956/7390	13712/20264	0.6761
	17	80201684	rs2304856	T	C	0.448181	1.01142	0.0231891	0.624331	5466/6644	14963/18509	0.4114	CARD14
	5	7844856	rs326197	G	A	0.450153	1.01145	0.023276	0.624857	5482/6608	14855/18233	0.397	C5orf49
	8	1989868	rs4492421	C	A	0.158181	0.984222	0.0326416	0.626099	1809/9571	4933/26309	0.7895
	7	29250537	rs245962	A	G	0.42055	1.01238	0.0252557	0.626269	4522/6144	12353/17107	0.4046
	9	31383714	rs12379656	T	C	0.395871	0.988483	0.0238203	0.62675	4743/7277	13110/19968	0.7378
	11	73178092	rs1783584	T	C	0.451716	0.986406	0.028171	0.627072	3799/4671	10627/12839	0.4911
	12	4285711	rs3217840	T	C	0.0431936	0.973066	0.0563656	0.628104	517/11575	1449/31975	0.7822
	5	22656418	rs268972	A	C	0.0961633	0.975814	0.0506191	0.628619	719/6853	2028/18966	0.6774
	9	114492261	rs10817626	G	A	0.381684	1.01133	0.0233626	0.629515	4793/7665	13053/21245	0.4134
	1	8474469	rs6577488	T	C	0.168924	0.985509	0.0304936	0.632155	2060/10414	5848/28492	0.1883	RERE
	6	103153642	rs4946850	C	T	0.413609	1.01213	0.0252259	0.632637	4383/6155	12029/17113	0.5735
	2	224213774	rs2629043	T	C	0.352919	1.01209	0.0251572	0.632746	3917/7159	10799/19823	0.8514
	11	81077986	rs1403257	G	A	0.327375	1.01201	0.0249812	0.632781	3893/7957	10649/21921	0.7558
	8	79789864	rs7819714	G	T	0.293578	0.987718	0.0259188	0.633517	3434/8312	9494/22796	0.7339
	20	46864625	rs6066093	T	C	0.149342	1.01621	0.0337444	0.633757	1662/9424	4516/25766	0.8423
	17	12394452	rs2721833	G	A	0.245653	0.987097	0.0273292	0.634634	2879/8889	7971/24429	0.7671
	8	109335173	rs2980569	C	A	0.455877	1.01254	0.0263061	0.635696	4410/5286	12049/14359	0.8081
	6	14665286	rs2092918	T	C	0.262998	0.987667	0.0262123	0.635916	3186/9012	8863/24753	0.5965
	3	27979061	rs12632457	T	C	0.46806	0.988816	0.0238935	0.637833	5301/6085	14746/16698	0.5346
	16	78972739	rs4887997	T	G	0.144066	0.984669	0.0328518	0.638161	1729/10549	4894/28800	0.2317	WWOX
	20	9516410	rs2232267	A	G	0.156856	0.979493	0.0440693	0.638231	1040/5628	2877/15427	0.8161
	11	13301951	rs7114573	A	C	0.496208	0.989388	0.0228136	0.640024	6091/6211	16807/17037	0.7787
	3	44209778	rs9825080	C	T	0.0366899	0.971291	0.0623524	0.640373	422/11546	1230/31828	0.3317
	3	16197556	rs6799256	G	A	0.00028158	0.71101	0.732092	0.641299	3/12315	10/33840	0.7689
	4	184633146	rs2720376	C	T	0.12748	0.982803	0.0374039	0.642815	1345/9311	3731/25431	0.6486
	2	36593077	rs5003670	T	C	0.220855	0.986254	0.0299111	0.643545	2352/8358	6571/23121	0.7166
	20	52462732	rs6096964	A	G	0.293681	0.98857	0.0248641	0.643824	3632/8788	10033/24077	0.7209
	10	14532818	rs11259159	C	T	0.470052	0.988059	0.0260885	0.645171	4648/5248	12743/14359	0.9318
	2	27201768	rs1395	G	A	0.14144	1.01511	0.0325738	0.645309	1771/10701	4847/29471	0.8347	SLC5A6
	16	77458489	rs17688919	T	C	0.0762408	1.01989	0.0427996	0.645423	954/11516	2613/31703	0.8972	NUDT7
	6	113241062	rs774407	T	C	0.42131	0.986899	0.0287715	0.646694	3494/4788	9527/13097	0.9024
	14	64544791	rs2123463	T	C	0.0986566	1.01756	0.0380808	0.647515	1248/11210	3364/30926	0.5065
	10	128180746	rs11016118	T	C	0.00539206	0.925363	0.16985	0.647893	56/11054	169/30449	0.5547
	10	103862101	rs11191835	C	T	0.161638	0.985795	0.0314747	0.649422	1907/10067	5379/27723	0.4098
	2	224213388	rs2256738	T	G	0.353383	1.01148	0.0251499	0.650066	3921/7149	10808/19802	0.8337
	4	11418995	rs2109600	A	G	0.493241	1.01148	0.0252703	0.651388	5200/5254	14138/14614	0.3186
	14	93998086	rs733166	A	G	0.0125749	1.04571	0.0994537	0.653118	170/12288	418/33884	0.2104
	5	97925062	rs17087922	C	T	0.0489852	0.976095	0.0538517	0.653219	578/11750	1686/32204	0.2071
	1	110055830	rs666842	T	C	0.175245	1.01351	0.0298925	0.653554	2206/10128	5904/28040	0.2182
	6	26477551	rs6456728	GA	G	0.00010714	0.58989	1.1762	0.653613	1/12425	4/34238	0.7374
	10	121288177	rs10886898	T	G	0.301271	1.01119	0.024812	0.65389	3756/8696	10329/23971	0.9168
	21	18547135	rs1740190	A	C	0.198881	1.0148	0.0327997	0.65421	1947/7735	5272/21344	0.524
	10	121287799	rs10886895	C	A	0.301283	1.01117	0.0248113	0.654473	3756/8696	10329/23969	0.9197
	3	157408842	rs1456104	T	C	0.388884	1.01106	0.0245908	0.654545	4389/6877	12039/18939	0.8596
	1	73560431	rs959414	T	G	0.226496	1.01227	0.0273662	0.655795	2867/9607	7733/26593	0.2977	LRRIQ3;LINC01360
	16	28542787	rs1074631	G	A	0.0519581	1.02307	0.0512171	0.656024	675/11775	1753/32527	0.1849
	10	61911589	rs2393781	T	C	0.276735	0.988395	0.026233	0.656335	3270/8586	9053/23621	0.7927
	6	16528524	rs2237184	G	A	0.152743	0.985558	0.0327366	0.656779	1755/9811	4889/27043	0.7259
	11	4961686	rs11034913	G	A	0.234122	0.986764	0.0300157	0.657103	2377/7871	6632/21600	0.544
	14	90696047	rs12893661	C	T	0.401797	1.01134	0.0254337	0.65755	4194/6200	11321/16899	0.6784
	2	71598947	rs934062	T	C	0.340854	1.0175	0.0391564	0.657648	1880/3634	5190/10038	0.986
	12	78014270	rs12229335	A	G	0.129406	1.01537	0.0344501	0.657936	1587/10453	4258/28870	0.3586
	6	12354449	rs12332935	T	C	0.13989	1.01457	0.032711	0.658354	1758/10676	4769/29455	0.5744	PHACTR1;EDN1
	1	239002470	rs9428451	T	G	0.166876	1.01408	0.0317803	0.659903	1923/9547	5261/26319	0.7939
	19	10131268	rs4804122	C	T	0.260673	0.988008	0.0274229	0.65997	2916/8340	8099/22901	0.6494
	5	178550678	rs564487	G	T	0.146311	0.985714	0.0330282	0.663085	1728/10238	4844/28108	0.4919
	20	55845571	rs6014535	A	C	0.466629	1.0109	0.0248863	0.663234	4925/5553	13421/15417	0.4149
	16	1360132	rs2887538	G	A	0.291304	0.984313	0.0363174	0.663303	1882/4642	5220/12636	0.5565
	7	31118667	rs4720028	A	C	0.316499	1.01159	0.0265067	0.663822	3382/7242	9271/20083	0.6348
	16	78623930	rs2738571	G	A	0.314493	0.989316	0.0247414	0.664165	3885/8435	10654/23256	0.8129	WWOX
	1	54998187	rs1003769	G	A	0.286481	1.01104	0.0253474	0.665023	3585/8773	9714/24350	0.2994	BSND;TMEM61
	14	96680803	rs2025365	T	C	0.453149	1.01034	0.023979	0.667847	5140/6176	14088/17028	0.7884
	6	146405433	rs7755078	C	A	0.107772	1.01602	0.0370384	0.667917	1332/10946	3627/30109	0.7654
	5	93114943	rs959922	A	G	0.274259	0.988916	0.0260007	0.668153	3264/8792	9127/23997	0.3114
	5	93116970	rs995620	A	C	0.274259	0.988916	0.0260007	0.668153	3264/8792	9127/23997	0.3114
	1	240531955	rs12129547	C	T	0.500301	1.01088	0.0252963	0.668756	5321/5299	14600/14598	0.8597
	22	37564358	rs2076087	G	A	0.470162	1.01007	0.0234699	0.66948	5658/6288	15472/17524	0.3752	CDC42EP1
	11	42597169	rs4755162	C	A	0.223438	1.01173	0.027361	0.670031	2791/9587	7581/26461	0.5241
	3	136287734	rs1279840	T	C	0.117134	1.01525	0.0355517	0.670312	1462/10856	3947/29913	0.531
	17	13552628	rs7220749	C	T	0.475404	0.990086	0.0235726	0.672546	5543/6107	15158/16736	0.9216
	5	69140676	rs11952883	G	T	0.320003	1.01044	0.0246012	0.672893	3911/8355	10781/22865	0.7488
	8	126748013	rs1472026	T	G	0.289912	1.01129	0.0266957	0.67398	3248/7912	8839/21693	0.759
	6	31175917	rs1265155	G	A	0.444632	0.990455	0.0228322	0.674446	5540/6934	15275/19065	0.8939	POU5F1;PSORS1C3
	10	121246760	rs1873450	T	G	0.288113	1.01069	0.0253635	0.675068	3530/8570	9578/23818	0.3045
	6	20647429	rs10484632	G	T	0.00322663	1.08821	0.20236	0.676128	41/12431	110/34216	0.8889
	1	8435530	rs172531	A	G	0.0826709	0.982941	0.0414339	0.677944	1021/11447	2848/31484	0.7115	RERE
	15	35132420	rs11633726	A	G	0.434203	0.990259	0.0235864	0.678124	5137/6783	14238/18464	0.4035
	3	114363624	rs9288997	A	G	0.123026	1.01459	0.0349205	0.67827	1499/10609	4095/29267	0.7614
	17	37713312	rs17138478	C	A	0.232829	1.01286	0.0308571	0.678789	2256/7446	6246/20568	0.935
	10	74027104	rs11000857	C	T	0.0154211	1.03945	0.0934726	0.678913	187/12175	529/33539	0.7567
	9	362749	rs750586	A	G	0.00772335	0.947299	0.130896	0.679155	94/12170	262/33568	0.931
	10	74023627	rs11000853	C	T	0.0154211	1.0394	0.0934733	0.679291	187/12175	529/33539	0.7567
	10	74023582	rs11000852	T	C	0.0154211	1.0394	0.0934733	0.679291	187/12175	529/33539	0.7567
	6	14659552	rs857415	C	T	0.42064	0.989313	0.0260646	0.680178	4368/6086	12148/16662	0.497
	2	20724350	rs340620	T	C	0.428325	1.00971	0.0234946	0.68094	5022/6692	13862/18512	0.9202
	3	142854947	rs7647899	T	C	0.271063	0.988946	0.0270807	0.681465	3063/8321	8468/22688	0.5747
	13	53341798	rs2587363	G	A	0.379744	1.00981	0.0238704	0.68261	4601/7481	12609/20629	0.7771
	4	133655108	rs4864206	T	C	0.0751605	0.980868	0.0474677	0.68404	773/9459	2107/25979	0.8624
	9	79286941	rs1118644	T	G	0.418383	1.00965	0.0236293	0.684518	5017/6993	13796/19160	0.8665
	13	106614180	rs2391352	G	A	0.465252	0.98945	0.026401	0.687875	4427/5077	12283/14129	0.9
	3	65290432	rs1479944	G	A	0.222393	1.01106	0.0274615	0.688678	2743/9605	7540/26350	0.9374	MAGI1;ADAMTS9-AS2
	11	7994104	rs4559682	T	C	0.113703	0.984834	0.0384013	0.690665	1253/9831	3460/26906	0.7989
	10	21255428	rs6482170	A	G	0.0153147	0.96357	0.0933354	0.690923	190/12218	524/33690	0.9983	RNU6-15P;NEBL-AS1;CASC10
	2	36550682	rs9295	G	A	0.124287	0.985508	0.0367341	0.691077	1376/9582	3720/26324	0.6342
	13	93634255	rs7990128	G	A	0.322058	1.01096	0.0274528	0.691291	3242/6772	8888/18762	0.673
	4	1030499	rs935973	T	C	0.31762	1.00974	0.0245059	0.692379	3939/8351	10702/23104	0.4225	RNF212;FGFRL1
	18	55857038	rs6650723	T	C	0.410234	1.00996	0.0250791	0.692756	4402/6344	12137/17433	0.8839
	11	13302983	rs10832021	G	A	0.497194	0.991014	0.0228672	0.693044	6079/6169	16776/16944	0.8226
	2	11010391	rs4669669	C	A	0.401809	0.987933	0.0307645	0.693127	3139/4699	8544/12694	0.7796
	4	137014413	rs1867617	C	T	0.0632103	0.981723	0.0467753	0.693316	777/11641	2171/32049	0.7323
	9	107691004	rs1523783	C	A	0.454534	1.00908	0.0229352	0.693552	5664/6708	15470/18654	0.3932
	6	117258195	rs9387459	C	A	0.134947	0.986691	0.0340711	0.694137	1606/10282	4421/28353	0.9562
	1	8957145	rs2274333	A	G	0.428365	0.990557	0.024207	0.695098	4871/6455	13248/17724	0.6679
	13	51123670	rs1538853	A	C	0.174231	0.987392	0.0323834	0.695188	1866/8932	5159/24363	0.6491
	2	113362460	rs4849200	G	A	0.349054	0.990557	0.0242678	0.695833	4220/7934	11722/21796	0.6187	PAX8;CBWD2
	3	101460213	rs2141180	T	C	0.373403	1.00921	0.0234686	0.696146	4657/7777	12757/21445	0.76
	14	55412559	rs1538257	T	G	0.496889	0.990923	0.0233706	0.696418	5932/5992	16267/16485	0.8793
	16	48941133	rs1990687	T	G	0.28644	1.00996	0.0254289	0.696773	3518/8632	9562/23952	0.3765
	14	69345562	rs1275689	G	A	0.490928	1.01019	0.0260107	0.696826	4805/5001	13053/13517	0.8308
	8	57848594	rs1436006	G	T	0.328555	1.0107	0.0273413	0.697173	3362/6960	9426/19174	0.4732
	13	50653279	rs797515	G	A	0.133361	0.986494	0.0351131	0.698551	1502/9854	4208/27252	0.6884
	7	20332135	rs206198	G	A	0.425166	1.01346	0.0346259	0.699403	2839/3777	7683/10449	0.4482
	15	38104194	rs12915619	T	G	0.485219	1.01114	0.0287027	0.699588	4044/4296	11254/11934	0.9444
	8	5610021	rs17452444	A	G	0.145422	0.98733	0.0331317	0.700345	1705/10123	4743/27769	0.6467
	14	55412967	rs10138446	A	G	0.496844	0.991056	0.0233711	0.700674	5932/5992	16262/16484	0.8702
	10	22031264	rs10764333	A	C	0.0564578	0.980835	0.0504457	0.70127	678/11144	1818/30570	0.6231
	12	2772597	rs11062351	G	A	0.421563	0.989386	0.0278246	0.701345	3767/5185	10368/14210	0.8644
	2	164735880	rs3769885	G	A	0.351539	1.00971	0.0252706	0.702169	3957/7353	10892/20038	0.6635
	1	50757808	rs11205769	C	T	0.182346	0.988786	0.0294907	0.702171	2240/10166	6238/27850	0.5469
	22	42149230	rs5751229	G	A	0.407083	0.990234	0.0256734	0.702254	4217/6163	11485/16707	0.8422
	11	65556254	rs10896015	G	A	0.208453	1.01082	0.0281716	0.702564	2568/9660	7010/26710	0.6208
	7	21025028	rs6963949	T	C	0.26316	0.985095	0.039361	0.702818	1539/4395	4460/12402	0.4387
	3	112359033	rs17447803	G	A	0.0547794	1.01944	0.0506747	0.704056	682/11360	1796/31398	0.2962
	6	31347004	rs2507997	A	G	0.226642	0.989662	0.0274008	0.704509	2739/9735	7871/26469	0.02777	HLA-B;HLA-C
	12	14505407	rs747527	A	G	0.417779	1.00896	0.0235314	0.704542	4978/6890	13619/19027	0.6669
	18	22247510	rs10502432	A	G	0.101178	0.985727	0.038027	0.705397	1250/10914	3370/30128	0.4988
	15	93060633	rs4778084	T	C	0.0743586	1.01732	0.0454271	0.705464	862/10624	2332/29136	0.7422
	16	48929129	rs2160488	T	G	0.286735	1.00964	0.025443	0.706048	3518/8626	9564/23916	0.4005
	21	43947583	rs3788086	G	A	0.187908	0.98901	0.0293095	0.706134	2305/9955	6341/27411	0.973
	2	224213634	rs2256727	G	A	0.350825	1.00958	0.0252956	0.706376	3869/7145	10679/19775	0.907
	1	29253314	rs2131556	A	G	0.454819	0.990694	0.024858	0.706818	4835/5903	13446/16010	0.2688
	17	61419916	rs757608	A	G	0.280844	1.00949	0.025125	0.70694	3506/8960	9633/24685	0.9074	C17orf82;TBX4
	3	10266642	rs1642974	A	G	0.275792	0.989728	0.0274906	0.707221	2918/7734	7994/20920	0.6166
	2	60334557	rs1512227	T	C	0.180791	0.988869	0.0298634	0.707789	2177/9915	6028/27264	0.8013
	9	134533837	rs3132320	C	T	0.351448	0.990938	0.0243404	0.7084	4149/7729	11534/21212	0.5673
	12	82191243	rs4842305	T	C	0.464617	0.991394	0.0231339	0.708687	5607/6475	15560/17916	0.89	LOC101928449;CCDC59
	4	156630116	rs6817409	C	T	0.0835367	0.984808	0.0409903	0.708803	1037/11417	2865/31391	0.8987	PDGFC;CTSO
	16	28539346	rs3785354	C	T	0.0523649	1.01911	0.0509842	0.710432	681/11779	1768/32540	0.1803
	8	5607324	rs10503313	C	T	0.174747	0.989082	0.0298482	0.713027	2166/10238	5958/28128	0.9655	LOC100287015;CSMD1
	10	88455236	rs10509549	T	C	0.000279402	0.791914	0.634602	0.713144	5/12413	8/34102	0.3372
	10	89325850	rs7095398	C	A	0.0497444	1.0197	0.0530563	0.713159	608/11358	1630/31394	0.5312
	4	136993411	rs1996452	A	G	0.0634555	0.983023	0.0467817	0.714361	778/11598	2169/31897	0.7525
	10	22111729	rs3011645	C	T	0.0508416	0.981146	0.0521016	0.714872	632/11752	1730/32344	0.9096
	6	25869620	rs523383	A	G	0.149519	1.01168	0.0318208	0.715269	1860/10612	5139/29199	0.888	SLC17A3
	7	28516684	rs216708	G	A	0.304018	0.989214	0.0298138	0.716048	2703/6177	7450/17066	0.9289
	16	28499524	rs40837	A	G	0.386009	0.991382	0.023811	0.716231	4604/7292	12629/20119	0.7913
	1	244208995	rs6696223	T	C	0.0376098	1.02189	0.0598217	0.717393	480/11838	1259/32661	0.3551
	4	55664629	rs2634464	A	G	0.449036	1.00883	0.0243353	0.717784	5111/6247	13982/17180	0.811
	7	24308598	rs16087	C	T	0.252669	1.01127	0.0311079	0.718581	2309/6695	6258/18644	0.3364
	2	233799983	rs13018934	G	A	0.468357	1.01057	0.029197	0.718647	3889/4335	10646/12164	0.3372
	3	28881465	rs1392302	A	G	0.22604	0.989997	0.0280128	0.71968	2686/9220	7399/25311	0.8935
	15	96260000	rs2589244	G	A	0.396607	1.01138	0.0315331	0.719763	2962/4482	8166/12448	0.7895
	1	110048194	rs12042401	C	T	0.175242	1.01074	0.0298207	0.720073	2207/10181	5947/28195	0.3192
	20	55798198	rs2904471	T	G	0.400546	1.01303	0.0362312	0.720771	2338/3502	6462/9668	0.9704
	1	15423721	rs2473355	A	G	0.291729	0.991002	0.0252937	0.72084	3525/8607	9758/23642	0.7396	EFHD2
	14	85149220	rs10148947	G	A	0.399103	1.00859	0.0239634	0.721276	4682/6978	12766/19292	0.5297
	18	78155097	rs10468814	C	T	0.355483	0.990625	0.026415	0.721399	3689/6691	10172/18440	0.9825
	3	195034068	rs5028637	T	C	0.44604	1.01944	0.0543071	0.722926	1597/1961	4272/5328	0.6933
	19	10359299	rs12720356	A	C	6.53139e-05	1.5607	1.25639	0.723118	1/12253	2/33676	0.7944	TYK2
	11	7693943	rs11041537	T	C	0.464022	0.991799	0.0232678	0.723415	5572/6408	15283/17681	0.7807	OVCH2
	7	3449507	rs13221852	T	G	0.479146	1.00855	0.0241529	0.724443	5388/5878	14992/16276	0.8249
	9	364015	rs1536610	A	G	0.00752222	0.954233	0.133037	0.724736	91/12179	256/33604	0.8743
	6	22741681	rs9348532	T	G	0.393233	1.00993	0.0281021	0.725054	3543/5465	9624/14852	0.9847
	21	42135552	rs220171	T	C	0.284677	1.01052	0.0297985	0.72546	2629/6553	7173/18077	0.6835
	6	16538340	rs2299084	T	G	0.146838	0.987495	0.0358902	0.725878	1480/8636	4106/23820	0.8592
	4	185696439	rs5018568	C	T	0.475199	0.99135	0.0249004	0.727175	5045/5559	13981/15453	0.8919
	9	37740640	rs2281872	T	C	0.465321	1.00808	0.0232028	0.728857	5572/6374	15266/17570	0.7761
	19	50264183	rs1651548	G	T	0.161922	0.989214	0.0313553	0.729435	1958/10118	5379/27857	0.9395
	7	25940075	rs7803374	G	A	0.0430677	1.02086	0.0597278	0.729543	479/10249	1268/28568	0.3467
	13	37379954	rs9547829	A	G	0.176073	1.0109	0.0313708	0.729665	1997/9341	5528/25872	0.9842
	3	124278734	rs6790308	A	G	0.189389	0.989728	0.0300201	0.730895	2215/9605	6195/26391	0.5182
	1	50754455	rs11205768	T	C	0.181758	0.989945	0.0294347	0.73135	2245/10225	6262/28072	0.5596
	1	50800851	rs3789588	G	A	0.099	0.987108	0.0379608	0.732476	1224/11238	3409/30927	0.7331
	7	108564035	rs40943	A	G	0.389119	1.00806	0.0235017	0.732789	4788/7452	13036/20530	0.5855
	1	29304538	rs7524056	G	A	0.17922	1.01219	0.0355044	0.732825	1601/7205	4357/20081	0.4603
	16	4266497	rs6500594	T	G	0.0884628	0.986011	0.0413096	0.733078	1041/10715	2871/29595	0.9688
	8	4437601	rs1154057	C	T	0.165707	0.989249	0.0320295	0.735763	1892/9598	5247/26345	0.7257
	2	181565393	rs7604902	C	A	0.14354	0.989004	0.0327885	0.735949	1746/10680	4951/29279	0.261
	6	25466661	rs301396	A	G	0.432009	1.00781	0.0230654	0.735982	5361/7069	14800/19438	0.8512
	20	50980580	rs2426228	A	C	0.43444	1.02283	0.0672639	0.737224	1231/1585	3454/4514	0.7362
	12	114961053	rs10850418	A	G	0.312261	1.00938	0.0278315	0.737237	3138/6828	8445/18683	0.5109
	5	156139914	rs256770	G	A	0.432793	1.01099	0.0325988	0.737295	2951/3891	7990/10448	0.7714
	2	214913810	rs4672731	C	T	0.477973	1.00783	0.0234041	0.738982	5613/6099	15349/16795	0.7462
	10	74076361	rs1874152	G	A	0.017076	1.02996	0.0889115	0.739882	208/12054	579/33247	0.9102
	21	21602671	rs1785688	G	A	0.331848	0.99201	0.0241648	0.739895	4138/8292	11348/22888	0.7702	LINC00317;NCAM2
	20	46314580	rs4072977	G	A	0.0710433	0.984461	0.0471746	0.739902	774/10300	2176/28274	0.5823
	6	68815473	rs9360362	G	A	0.312385	0.990837	0.0279031	0.741474	3067/6771	8435/18547	0.874
	19	50262699	rs1651551	T	C	0.161757	0.989737	0.0313569	0.742173	1958/10128	5378/27888	0.9309
	2	100726678	rs2137671	G	A	0.400916	1.01155	0.0349496	0.742393	2616/3914	7103/10609	0.9534
	11	3849233	rs1869002	A	G	0.296008	1.00857	0.0262159	0.744888	3334/7914	9241/21993	0.9136
	6	34091462	rs937035	G	A	0.475323	0.992348	0.0236613	0.745459	5495/6087	15077/16621	0.8246
	1	8430260	rs302719	T	G	0.0811633	0.986582	0.0417861	0.746476	1003/11441	2787/31465	0.7886
	7	108597262	rs1860118	T	C	0.396039	1.00799	0.0246614	0.746956	4410/6636	11906/18246	0.4214
	3	157085776	rs9822326	A	C	0.460015	0.991027	0.027969	0.747252	3966/4674	11013/12909	0.83
	11	65493175	rs600231	A	G	0.424022	0.992606	0.0231156	0.748164	5244/7144	14462/19624	0.8521	MALAT1;NEAT1
	10	89325902	rs7094510	G	A	0.0490439	1.01711	0.0528458	0.748208	612/11616	1640/32050	0.5479
	8	127310936	rs445114	T	C	0.468032	0.992435	0.0237932	0.749608	5418/6094	14713/16787	0.5124	CASC21;CASC8
	2	64457621	rs17743505	A	G	0.125422	0.988831	0.0352435	0.749958	1499/10159	4002/28200	0.2293
	11	65569012	rs3782091	G	T	0.336882	1.00778	0.0243935	0.750696	4080/8014	11203/22069	0.8973
	11	65568234	rs10896016	G	A	0.336882	1.00778	0.0243958	0.750719	4080/8014	11203/22069	0.8973
	18	24469616	rs17187619	T	C	0.172442	1.00965	0.0303466	0.751714	2129/10139	5803/27927	0.7068	HRH4
	1	170758301	rs4656224	T	C	0.371285	0.992458	0.023952	0.751936	4459/7583	12332/20850	0.7913
	8	108077360	rs1031402	A	G	0.468265	0.992711	0.0231483	0.751979	5672/6432	15620/17746	0.9301
	1	240527265	rs12024485	T	C	0.467752	0.990723	0.0295945	0.752813	3807/4325	10524/11982	0.9331
	2	217843030	rs41497947	T	G	0.401189	0.992582	0.0238348	0.754749	4681/6997	12932/19292	0.9283
	7	92914178	rs17164857	T	C	0.320878	0.992364	0.0245537	0.754885	3929/8335	10850/22944	0.8878	LOC101927497
	15	26427408	rs1426896	C	T	0.0159593	1.02861	0.0903587	0.754886	207/12105	530/33338	0.3775
	11	120740599	rs2187495	T	C	0.480546	1.0074	0.023612	0.754926	5624/5982	15323/16661	0.3103
	3	136393075	rs1145106	G	A	0.116788	1.01118	0.0356742	0.755254	1446/10826	3930/29830	0.675
	21	42864303	rs13052751	C	T	0.308357	1.00837	0.0268113	0.755875	3330/7460	9193/20629	0.9452
	5	74139425	rs288869	C	T	0.243985	1.00983	0.0316374	0.757071	2178/6850	6077/18729	0.4796
	7	1554327	rs10155977	A	G	0.306102	0.991566	0.0274806	0.757934	3109/7209	8851/19903	0.2191
	6	26477551	rs6456728	G	A	0.166724	0.990702	0.0303595	0.758317	2091/10383	5714/28626	0.7515
	3	136477229	rs1394092	C	T	0.116214	1.01112	0.0359442	0.758368	1427/10723	3867/29537	0.6199
	12	81855829	rs4539407	G	A	0.321647	0.992299	0.0252248	0.759234	3746/7932	10364/21826	0.8137
	11	42619586	rs4755163	G	A	0.144486	1.00996	0.0325179	0.760526	1800/10536	4892/29088	0.5982
	5	107232205	rs1422207	G	A	0.3208	1.00807	0.0264943	0.761644	3392/7132	9338/19820	0.6985
	1	235599045	rs11585051	G	A	0.203373	1.00912	0.0299478	0.76183	2276/8890	6273/24597	0.888
	16	20948068	rs111171	A	G	0.445473	0.9924	0.0251819	0.76193	4608/5772	12769/15859	0.7121
	7	14601038	rs1525083	A	C	0.299135	1.00764	0.0251609	0.762145	3631/8423	9854/23172	0.5577
	11	120739983	rs2155262	A	G	0.478853	1.0071	0.0235335	0.763637	5645/6043	15369/16827	0.2978
	1	50733444	rs12085479	T	G	0.182069	0.991212	0.0294438	0.764348	2245/10201	6258/27998	0.5684
	6	14655651	rs857420	C	T	0.467703	0.992654	0.0246499	0.764845	5109/5895	14267/16157	0.4018
	1	88056599	rs4656007	T	C	0.129658	1.01043	0.03475	0.765356	1560/10374	4264/28720	0.6874
	20	34541360	rs2281695	T	C	0.158267	1.00954	0.0318292	0.765494	1906/10002	5172/27642	0.5312
	3	60042108	rs3845972	G	A	0.242503	1.00856	0.028633	0.766019	2667/8213	7264/22808	0.4559
	1	8428505	rs301798	A	G	0.081147	0.987653	0.0417676	0.766125	1004/11446	2788/31492	0.8098	RERE;LOC102724552
	3	169848302	rs9290375	A	G	0.268659	1.00766	0.0256586	0.766152	3366/9108	9211/25129	0.728	LRRC31
	14	94672082	rs12889978	C	T	0.485056	0.992959	0.0237646	0.766204	5529/5901	15212/16118	0.7398
	11	94444256	rs588701	G	A	0.39954	1.007	0.0235121	0.766847	4895/7295	13348/20122	0.5951
	9	7129452	rs7041376	T	C	0.355965	1.00708	0.0238143	0.76719	4420/8002	12163/22001	0.9686
	9	98967954	rs882728	A	G	0.000699759	1.13992	0.442789	0.767414	9/12205	23/33493	0.8563
	3	136500088	rs900048	C	T	0.117289	1.0106	0.035815	0.768539	1439/10705	3900/29476	0.6297
	5	74138675	rs158580	T	C	0.243964	1.00936	0.0316678	0.768643	2174/6842	6072/18712	0.4638
	3	169840237	rs3732451	C	T	0.268439	1.00748	0.0256641	0.771508	3363/9109	9201/25131	0.7228
	5	58183761	rs6873296	A	G	0.48118	0.99338	0.0228948	0.771725	5927/6433	16419/17661	0.6684
	20	62432324	rs4925239	A	G	0.422746	0.992527	0.0259154	0.772242	4310/5860	11882/16250	0.8025
	2	60318997	rs9309324	T	G	0.438279	1.00728	0.0252187	0.773547	4498/5708	12239/15743	0.5613
	6	93080847	rs9345322	A	G	0.44739	1.00783	0.0271727	0.774045	4105/5111	11440/14090	0.6575
	10	27813168	rs12357953	T	C	0.362634	1.00685	0.0238186	0.774293	4487/7925	12411/21775	0.7601
	10	26534340	rs11015154	A	G	0.0153442	1.0267	0.092394	0.775462	197/12079	510/33290	0.4592
	12	122318000	rs12824701	T	G	0.330415	1.008	0.0280109	0.776054	3119/6359	8544/17276	0.7462
	16	31074149	rs2303222	T	C	0.107622	1.01048	0.0366661	0.776175	1351/11123	3687/30651	0.7737
	1	66760348	rs472181	A	G	0.370375	0.993075	0.0244505	0.776241	4321/7355	11957/20317	0.9375
	2	113362232	rs4849199	A	G	0.342136	0.992989	0.0247885	0.776556	4046/7830	11229/21541	0.6977
	13	50656485	rs797516	A	G	0.141028	0.990322	0.0343513	0.777086	1583/9721	4431/26909	0.7245
	10	54487871	rs1930177	C	A	0.474482	1.00792	0.0279083	0.77737	4091/4517	11249/12473	0.8667
	4	156672987	rs1464452	C	T	0.0553721	0.983898	0.0576194	0.778156	523/8975	1456/24786	0.8783
	1	10361820	rs12125492	A	G	0.00184083	1.07629	0.261074	0.77825	25/12433	61/34199	0.6139
	21	21604087	rs2199243	G	A	0.330025	0.993251	0.0242769	0.780294	4094/8266	11233/22849	0.7394
	6	28667815	rs4713175	C	A	0.34222	1.00673	0.0240546	0.780336	4234/8240	11786/22552	0.4425	LINC01623
	1	165117768	rs1494410	G	A	0.312351	1.00865	0.0310384	0.781517	2540/5582	6893/15185	0.9312
	10	27758109	rs2637290	T	G	0.37846	0.993356	0.0241687	0.782682	4444/7386	12290/20096	0.4623
	14	64541533	rs1063391	C	T	0.146122	1.00893	0.0322367	0.782688	1809/10537	4950/28960	0.8821
	16	4254778	rs2386889	C	T	0.214448	0.991026	0.0327486	0.783108	1961/7305	5422/19740	0.4402
	21	21441921	rs2826842	C	T	0.434859	0.99164	0.0305016	0.783142	3261/4277	9049/11721	0.6453
	11	120655656	rs4936537	G	A	0.25231	1.00725	0.0262834	0.783374	3116/9154	8516/25316	0.6248	GRIK4
	17	72687662	rs8069275	T	C	0.237334	1.00738	0.0268335	0.783939	2954/9412	8073/26023	0.6369	SLC39A11
	5	1287079	rs2853677	G	A	0.380775	1.0065	0.023723	0.784741	4597/7509	12761/20719	0.7822	TERT
	7	9048351	rs10952137	T	G	0.450291	1.00817	0.0298445	0.785254	3455/4229	9535/11629	0.8927
	7	149753574	rs12674335	A	G	0.191225	0.98877	0.0415002	0.785521	1235/5273	3507/14783	0.7275
	17	72134751	rs918080	A	G	0.0677893	0.987715	0.0457082	0.786826	831/11581	2325/31819	0.6645	SOX9;SOX9-AS1
	12	102723281	rs7980667	G	A	0.201855	0.991615	0.0312922	0.787866	2143/8581	5976/23522	0.5423
	1	41636172	rs10890151	C	A	0.466553	1.00612	0.022806	0.789135	5802/6568	15861/18201	0.5178	HIVEP3
	5	111619403	rs9326839	A	C	0.0912323	0.989425	0.0397679	0.789219	1110/11140	3098/30776	0.7809
	14	64538510	rs4313734	C	T	0.146104	1.00865	0.0322412	0.78933	1808/10536	4949/28955	0.8935
	17	68974804	rs11453	G	A	0.284454	1.007	0.0261792	0.789987	3344/8288	9073/22947	0.3979
	9	130901156	rs3857984	A	G	0.336445	0.993164	0.0257586	0.789996	3720/7378	10262/20198	0.7448
	8	48717591	rs2891648	G	A	0.284196	0.992694	0.0275688	0.790261	3008/7632	8407/21119	0.6913
	9	24616034	rs10812061	T	C	0.143494	0.990942	0.0342341	0.7904	1605/9697	4482/26636	0.5994
	4	42900637	rs7656477	A	G	0.106532	1.00986	0.0370074	0.790987	1330/11012	3599/30327	0.6048
	1	10479486	rs607941	C	T	0.20405	0.992567	0.0281999	0.79134	2506/9968	7046/27292	0.3077
	6	15385223	rs6905698	A	C	0.475408	0.993518	0.0246017	0.791515	5096/5684	14120/15520	0.5151
	22	40489182	rs139063	G	A	0.339401	0.99366	0.0240706	0.791597	4244/8230	11642/22690	0.8199	MKL1
	8	127125423	rs7816535	G	A	0.405256	1.0061	0.0230635	0.791975	5023/7365	13806/20268	0.9542	CASC19;PRNCR1
	13	51785633	rs475551	T	G	0.486941	0.993988	0.0229678	0.792895	5904/6226	16282/17150	0.9562	DHRS12
	3	127469172	rs10804581	T	C	0.253628	0.993016	0.0267151	0.793067	3063/8943	8368/24696	0.6603
	9	31405732	rs7025296	G	A	0.204216	0.992344	0.0293668	0.793555	2360/9210	6494/25292	0.9403
	10	34858486	rs2492459	C	A	0.351807	1.007	0.0267168	0.793973	3553/6531	9708/17902	0.8957
	2	23378685	rs2577756	A	G	0.292666	1.00718	0.0274097	0.794102	3123/7501	8394/20334	0.7322
	6	103226742	rs1321496	G	A	0.0352191	0.983938	0.0621129	0.794332	432/12028	1214/33062	0.6983
	1	158840522	rs857869	C	T	0.465731	0.99405	0.0232213	0.797172	5651/6441	15482/17802	0.6799
	6	31144298	rs1265080	G	A	0.362562	1.00611	0.0237414	0.797413	4491/7983	12482/21858	0.4919
	5	96734501	rs149313	T	C	0.452492	0.994151	0.0230254	0.7989	5542/6716	15288/18488	0.9217	CAST
	6	156222796	rs6918330	G	A	0.185262	1.00818	0.0321036	0.799663	1962/8534	5324/23508	0.6079
	3	53511595	rs312487	T	C	0.451883	1.00742	0.0292721	0.800554	3696/4426	10175/12399	0.5023
	1	211925118	rs2970578	T	G	0.0364519	0.984735	0.0611461	0.801369	444/11610	1208/32058	0.7938
	5	79517927	rs4704560	C	T	0.284376	0.992871	0.0284622	0.801541	2838/7106	7722/19468	0.7916
	12	130736562	rs11061111	C	T	0.371816	0.992353	0.0306139	0.802005	2872/4844	7988/13504	0.9329
	15	98715787	rs11634241	G	A	0.302886	1.00652	0.0259273	0.80222	3435/7929	9411/21637	0.8674
	22	32427169	rs5749436	G	A	0.424123	0.990603	0.0381224	0.804396	2396/3268	6676/9050	0.845
	3	190205696	rs1370050	C	A	0.416199	1.0064	0.0258142	0.804657	4276/5926	11731/16527	0.4829
	1	29928716	rs12074244	T	C	0.0469403	0.986233	0.0566583	0.806713	526/11018	1496/30036	0.4141
	2	181553566	rs10514624	T	C	0.144014	0.992078	0.0327357	0.808037	1754/10676	4970/29290	0.2818	CERKL
	4	176949400	rs873632	G	T	0.3989	1.00737	0.030234	0.808108	3139/4713	8678/13094	0.8541
	20	20205358	rs1883946	A	G	0.0137238	1.02451	0.0998718	0.808397	163/11879	458/32750	0.8362
	6	103236867	rs6919280	G	A	0.035144	0.985102	0.0621281	0.809092	432/12026	1210/33054	0.7407
	17	2977997	rs6502656	A	G	0.403814	1.0059	0.0243838	0.809278	4641/6845	12744/18822	0.9505
	8	135890512	rs13276788	C	T	0.333384	0.994176	0.0242306	0.809518	4115/8191	11312/22656	0.7823
	20	13119982	rs6078922	C	T	0.279188	1.00631	0.0261061	0.809531	3358/8572	9182/23804	0.5158
	11	107494465	rs4754226	C	A	0.44353	0.994265	0.0238852	0.809697	5008/6352	13968/17456	0.5015
	5	173425270	rs10475592	T	C	0.4316	0.9937	0.0262645	0.809837	4158/5458	11415/15051	0.8525
	18	56400195	rs302072	A	C	0.302656	1.00615	0.0255231	0.810079	3557/8277	9910/22752	0.565
	5	81631642	rs442417	G	T	0.184824	0.992765	0.030264	0.810385	2181/9581	5979/26409	0.844
	12	48689611	rs3209584	G	T	0.198679	1.00737	0.0307069	0.810977	2168/8744	5921/23881	0.9996
	8	69492712	rs2704035	T	C	0.250529	1.0067	0.0279489	0.81115	2786/8374	7641/22819	0.8004
	12	22262827	rs1362601	G	A	0.436964	0.994375	0.0236085	0.811151	5196/6752	14352/18436	0.5925
	5	111664463	rs6594528	A	G	0.302472	0.992524	0.031412	0.811182	2372/5488	6658/15336	0.8765	STARD4-AS1;NREP
	7	2110332	rs10224497	A	G	0.358392	1.00592	0.0248158	0.811901	4125/7319	11169/20061	0.5912
	5	173053333	rs251253	C	T	0.184647	1.00699	0.0294286	0.812968	2315/10043	6253/27791	0.3699	CREBRF;ATP6V0E1
	14	86006069	rs1959462	A	G	0.247852	0.993759	0.026497	0.813234	3048/9348	8491/25669	0.5539	LOC101928767
	2	144938340	rs1371044	G	A	0.0848959	0.990252	0.0415747	0.813732	1007/10865	2778/29934	0.9729
	9	37789178	rs10814622	T	C	0.137992	1.00777	0.0328826	0.813847	1743/10711	4699/29531	0.4581
	13	50997409	rs3790033	T	C	0.386238	0.994162	0.0250009	0.814828	4249/6769	11776/18696	0.8808
	2	178829048	rs2366913	C	T	0.288717	0.993728	0.0269211	0.815201	3171/7851	8712/21424	0.7826
	7	3476793	rs10264803	C	T	0.042639	1.01327	0.0564812	0.815413	534/11666	1421/32229	0.4703
	11	4971052	rs1378738	G	A	0.244269	1.00673	0.0289269	0.816553	2568/7920	7044/21818	0.8713
	19	57967128	rs257673	T	C	0.441584	1.00576	0.0248061	0.816877	4696/5958	12917/16315	0.8441
	1	8407293	rs301795	G	A	0.0843864	0.990541	0.0410835	0.817054	1043/11403	2897/31347	0.7842
	11	80680251	rs7937935	T	C	0.312657	1.00586	0.0253511	0.817619	3715/8131	10212/22486	0.7944
	13	43456830	rs9525776	A	G	0.460325	0.994564	0.0236463	0.817704	5347/6299	14841/17369	0.7623
	4	67310388	rs9985687	T	G	0.0787644	0.98978	0.0446174	0.817912	892/10430	2461/28787	0.9925
	6	26472427	rs7763910	A	G	0.29545	1.00568	0.0247783	0.819303	3710/8762	10120/24218	0.5644
	1	50833925	rs2095864	C	T	0.100197	0.991465	0.0376984	0.820139	1245/11227	3445/30891	0.8713
	6	134857714	rs9373114	G	A	0.398619	0.994591	0.0238657	0.820238	4702/7182	13082/19648	0.4414
	1	15760669	rs867321	C	T	0.152642	0.992788	0.0318735	0.820345	1851/10325	5104/28284	0.8236
	16	78627477	rs2738577	G	A	0.312745	0.993981	0.0266095	0.820524	3434/7458	9331/20593	0.5056
	16	48928041	rs11865820	G	A	0.285768	1.00572	0.0254705	0.822663	3498/8640	9537/23939	0.4912
	19	33199072	rs11671345	T	G	0.0178338	1.01957	0.0865547	0.822848	223/11975	594/33020	0.6626
	2	60334796	rs1512228	T	C	0.177442	0.99331	0.0299987	0.822937	2146/9974	5923/27431	0.8984
	7	134892089	rs17168118	A	G	0.328416	1.00683	0.0304141	0.822978	2707/5461	7445/15299	0.501
	3	28894618	rs9816337	G	T	0.238612	0.994	0.0270126	0.823695	2891/9251	8005/25517	0.8769
	15	96292052	rs11073473	C	T	0.184051	1.00669	0.0300743	0.824648	2205/9643	6014/26794	0.5005
	8	128053828	rs1499374	T	C	0.439033	1.00509	0.0230221	0.825615	5469/6985	15047/19229	0.9784
	17	34171181	rs2368697	G	A	0.366095	1.00571	0.0259765	0.826501	3923/6721	10764/18710	0.5372
	11	12540386	rs12421465	T	C	0.0614428	0.989573	0.0479006	0.826795	753/11495	2073/31673	0.9843	TEAD1;PARVA
	10	82892966	rs2483299	G	A	0.338433	1.00537	0.0245387	0.827086	4057/7861	11096/21760	0.5945
	2	19084582	rs11895316	A	G	0.241748	0.993889	0.0280839	0.827223	2725/8621	7558/23632	0.6472
	22	42879244	rs2073199	G	A	0.36637	1.00511	0.0234144	0.827605	4592/7862	12538/21764	0.5257	PACSIN2
	8	107945095	rs628205	T	C	0.317313	0.994703	0.0244489	0.828018	3902/8438	10801/23195	0.7581
	6	26851189	rs3004034	C	T	0.300103	0.994689	0.0246583	0.829008	3741/8733	10308/24032	0.9549	GUSBP2;ZNF322;LINC00240
	3	138681490	rs12493155	C	T	0.473926	0.995052	0.0230267	0.829433	5743/6411	15905/17619	0.7169
	10	5762568	rs2797501	G	A	0.176331	1.00645	0.0298933	0.829789	2190/10250	6051/28245	0.9222	FAM208B
	19	58006313	rs12462562	C	T	0.452246	0.994791	0.024361	0.830253	4968/5994	13679/16591	0.8144
	5	180613918	rs2242217	G	A	0.280555	1.00619	0.028888	0.830752	2759/7025	7534/19370	0.712
	3	129401900	rs6764765	A	G	0.356434	1.00559	0.0261633	0.831394	3722/6582	10139/18445	0.2368
	11	80683518	rs11603258	A	G	0.306843	0.994599	0.0255771	0.832302	3609/8169	10005/22585	0.9073
	9	117975071	rs2416603	G	A	0.441117	1.00502	0.0237141	0.832699	5133/6451	14030/17828	0.6137
	5	104430453	rs2028526	T	C	0.360481	1.00508	0.0239964	0.832875	4439/7755	12022/21448	0.3402
	5	94651827	rs6891545	C	A	0.358539	0.994942	0.0240661	0.833107	4366/7872	12073/21539	0.6313
	10	74273396	rs10824137	T	C	0.266203	0.994601	0.0257412	0.833431	3300/9150	9137/25133	0.7362
	2	3076389	rs7419318	C	T	0.154345	0.993376	0.031628	0.833562	1898/10508	5284/28842	0.6257	LINC01250
	10	71251106	rs10823707	T	G	0.37969	0.994497	0.0263114	0.833885	3786/6304	10441/16939	0.2794
	3	189744803	rs6444395	T	C	0.227038	1.00571	0.0274121	0.835464	2786/9410	7611/25987	0.6672
	1	6218354	rs709209	A	G	0.229785	0.994304	0.0275187	0.835567	2801/9389	7702/25816	0.9985
	4	168772322	rs17542750	T	C	0.126822	1.00737	0.0354178	0.835723	1476/10168	4093/28175	0.9815
	5	58054081	rs1906922	G	A	0.354842	1.005	0.0240816	0.835794	4280/7776	11734/21340	0.964
	6	134858318	rs9373115	G	A	0.398453	0.995074	0.0238728	0.836122	4697/7181	13074/19648	0.4331
	12	107903134	rs10861834	C	T	0.195664	1.00619	0.0298639	0.83624	2242/9318	6242/25558	0.5863
	17	14848109	rs7208722	A	G	0.307321	0.994856	0.0251752	0.83767	3650/8268	10102/22728	0.7693
	9	70487908	rs3923699	T	C	0.432621	1.00478	0.0232593	0.837678	5272/6936	14523/19025	0.8405
	12	11816636	rs2710293	T	C	0.460248	1.00627	0.0306216	0.838254	3462/4004	9355/11027	0.484
	15	47841489	rs6493299	G	A	0.0196895	0.983282	0.0827463	0.838547	242/11922	656/32788	0.8491
	10	48546373	rs7911418	T	C	0.0080566	1.02675	0.130154	0.839278	99/11907	262/32540	0.7863
	3	190216219	rs9853674	C	T	0.414173	1.00521	0.0257515	0.84009	4306/6018	11831/16807	0.4833
	6	6900774	rs3748060	T	G	0.421679	1.00521	0.0260122	0.841575	4172/5774	11587/15839	0.6017
	1	51041214	rs12088739	A	G	0.102277	1.0074	0.0371213	0.842652	1284/11190	3504/30836	0.7774
	6	23742301	rs9379560	A	G	0.350675	1.00477	0.0239858	0.84271	4348/8060	11964/22144	0.9444
	9	37820419	rs2841946	G	A	0.137713	1.0065	0.0330135	0.844498	1725/10645	4669/29391	0.5126
	3	26524277	rs1873371	A	G	0.341818	0.994799	0.0266276	0.84475	3549/6823	9585/18467	0.9292
	5	127292406	rs2194079	A	G	0.386219	1.00486	0.0248298	0.845132	4306/6876	11882/18850	0.7732
	10	103584242	rs3781366	A	C	0.186664	1.00582	0.029734	0.845149	2237/9731	6164/26874	0.9344
	10	61298097	rs3107450	C	T	0.278859	1.00515	0.0263556	0.845475	3258/8428	8980/23220	0.9857
	4	94690696	rs2055792	T	G	0.39373	0.995097	0.0252338	0.845568	4364/6724	12027/18515	0.9695
	8	95897704	rs6987276	G	A	0.158563	1.00613	0.0314558	0.845846	1925/10087	5230/27882	0.5531
	7	3457099	rs6949513	G	A	0.480181	1.00469	0.0241303	0.846245	5378/5858	15047/16253	0.703
	12	120348280	rs1179434	C	A	0.477913	1.00496	0.0255548	0.846514	4873/5307	13368/14620	0.8558
	9	13746596	rs10810013	A	C	0.334644	0.995262	0.0248034	0.848146	3957/7843	10857/21611	0.8517
	5	74155028	rs288841	A	G	0.264567	0.994525	0.028814	0.848904	2616/7462	7455/20533	0.1852
	5	56647333	rs6874062	C	A	0.394162	0.995232	0.0251029	0.848994	4210/6484	11588/17798	0.905
	11	13323568	rs11022765	C	A	0.372334	0.995268	0.0249229	0.849048	4129/6999	11442/19250	0.7429
	22	30859042	rs5997788	G	T	0.307465	0.994839	0.0272963	0.849647	3136/7038	8603/19403	0.8438	OSBP2
	2	240814398	rs4129943	T	C	0.226105	1.00581	0.0305978	0.849925	2225/7755	6225/21167	0.3782
	16	63736180	rs4949146	G	A	0.0600522	1.00905	0.0476593	0.850076	754/11694	2052/32226	0.7757
	4	168772202	rs7679564	G	T	0.126867	1.00671	0.0354167	0.850194	1476/10168	4095/28173	0.9678
	5	127289856	rs2408868	A	G	0.386836	1.00469	0.0248093	0.850315	4318/6878	11909/18843	0.768
	2	38035970	rs336034	G	A	0.00402309	0.966124	0.184253	0.851626	47/12127	137/33425	0.7411
	14	33693567	rs6571608	A	G	0.0607218	1.00909	0.0485891	0.85231	730/11480	2053/31569	0.6136	NPAS3
	8	127330621	rs17464492	A	G	0.0506441	0.990373	0.0520109	0.852457	626/11790	1733/32431	0.8937	CASC21;CASC8
	11	79333724	rs512398	T	C	0.295926	0.995357	0.0250599	0.852675	3610/8764	10118/23898	0.2336
	20	9788334	rs994487	A	G	0.293593	1.00493	0.0265738	0.853203	3313/7999	9086/21834	0.8447
	5	74141745	rs287950	T	C	0.234646	1.00589	0.0319017	0.853867	2111/6993	5874/19052	0.4662
	5	38690039	rs2434621	C	T	0.11002	1.00744	0.0403233	0.854082	1137/9137	3132/25396	0.8067
	3	44551487	rs1004631	T	G	0.0401442	1.01091	0.0592484	0.854664	481/11499	1323/31635	0.9969
	4	67308241	rs6552083	T	C	0.0774226	0.992012	0.0443809	0.856593	901/10727	2485/29621	0.9764
	6	14657511	rs10484340	G	A	0.215965	0.994798	0.0290872	0.857707	2467/9007	6864/24868	0.7712
	2	60450833	rs13034231	C	A	0.000886761	0.932417	0.391683	0.858211	11/12011	29/33057	0.9034
	10	27813746	rs10763622	C	A	0.418937	1.00423	0.023704	0.858757	4996/6844	13578/18918	0.4362
	19	50268378	rs930086	T	C	0.139666	1.00722	0.0406177	0.859353	1172/7170	3230/19946	0.7993
	9	37820829	rs2841947	C	T	0.137691	1.00585	0.0330094	0.859796	1725/10653	4671/29403	0.5291
	5	156099897	rs10068004	A	G	0.442107	1.00571	0.0323553	0.860212	3013/3761	8167/10347	0.6034
	11	80675280	rs1970734	G	A	0.310922	1.00443	0.0253519	0.861647	3704/8176	10188/22612	0.8126
	3	60051419	rs4083381	A	C	0.264131	1.00467	0.0267584	0.861666	3096/8480	8371/23467	0.3443
	10	22054461	rs10764335	T	C	0.0463513	0.990602	0.054826	0.863259	572/11638	1552/32062	0.761
	10	22052492	rs4437938	G	A	0.0463513	0.990602	0.054826	0.863259	572/11638	1552/32062	0.761
	16	3063897	rs4786370	T	C	0.269872	0.994751	0.0306088	0.863493	2447/6575	6686/18134	0.7351
	9	117977840	rs2095164	A	G	0.442126	1.00406	0.0236433	0.863864	5167/6481	14161/17907	0.7093
	14	89336925	rs3783853	A	G	0.408006	0.995871	0.0241751	0.864101	4649/6757	12759/18501	0.9163
	3	130525276	rs6795367	G	A	0.173238	0.993769	0.0367273	0.86487	1477/7065	3998/19064	0.9255
	21	16805852	rs2824059	T	G	0.44293	1.00436	0.0255773	0.865086	4496/5648	12369/15563	0.9457
	1	211513709	rs4287239	G	A	0.113231	1.00611	0.0360162	0.865732	1413/11045	3881/30415	0.9377
	4	54227788	rs6554162	G	A	0.289052	1.00425	0.0252271	0.866429	3557/8743	9755/23999	0.9692
	2	178843950	rs1489479	T	G	0.34005	1.00435	0.0259848	0.867407	3673/7175	10114/19582	0.7071
	8	79843860	rs2467787	C	T	0.396288	1.00392	0.023554	0.868106	4817/7323	13245/20193	0.8954
	6	27738401	rs9468213	G	A	0.490317	0.996226	0.0228533	0.868601	6050/6288	16636/17294	0.9922
	1	47800968	rs2119102	A	C	0.0157195	1.01509	0.0906361	0.86875	204/12218	529/33679	0.4621
	7	20860063	rs204577	T	C	0.374923	1.00392	0.0237495	0.869156	4496/7504	12446/20742	0.9461
	3	128366247	rs1108313	G	A	0.431417	1.00377	0.0229378	0.869533	5340/7086	14783/19435	0.6603
	2	77252126	rs1470078	C	T	0.122484	1.00625	0.0386707	0.872101	1238/8950	3460/24708	0.7279
	7	128928906	rs729302	A	C	0.331434	1.0039	0.0242896	0.872729	4078/8212	11219/22645	0.9167	IRF5;KCP
	5	58324401	rs154674	T	G	0.237574	0.995496	0.0282022	0.872841	2638/8492	7333/23507	0.8719
	6	116896219	rs339343	C	T	0.348265	0.996194	0.023895	0.873223	4354/8118	11949/22391	0.8189	RFX6
	1	50494849	rs10888690	T	C	0.101057	1.006	0.0375144	0.87341	1259/11197	3464/30816	0.9935
	4	11857019	rs2865839	G	A	0.118695	0.994355	0.0355545	0.873486	1417/10707	4000/29514	0.4698
	1	170756023	rs4644548	C	T	0.373716	0.996204	0.0238922	0.873533	4483/7513	12400/20780	0.9983
	14	101382374	rs12880811	A	G	0.49136	0.994695	0.0334408	0.873615	3074/3178	8641/8949	0.9526
	9	131723496	rs12683159	G	A	0.452547	1.0037	0.0232636	0.873766	5495/6527	14847/18081	0.2435
	12	131450250	rs10848386	G	A	0.26563	1.0041	0.0258858	0.874325	3317/9053	8987/24963	0.4588
	2	226507455	rs10166909	T	C	0.179844	1.00474	0.0299025	0.874467	2172/9874	5962/27220	0.8768
	5	74154719	rs288842	C	T	0.293207	1.00438	0.0278652	0.875396	2921/7167	8249/19759	0.347
	3	179682593	rs1561842	G	A	0.340714	1.00368	0.0239335	0.877869	4273/8193	11669/22655	0.5713	USP13
	9	109204456	rs2203874	T	C	0.364237	0.996353	0.0237975	0.877984	4506/7874	12415/21661	0.9434	EPB41L4B
	19	50832687	rs2659056	T	C	0.404979	0.996402	0.0235276	0.878247	4896/7298	13665/19973	0.3622	KLK15;LOC105372441
	6	158449049	rs705956	A	G	0.352698	0.996334	0.0241842	0.879302	4276/7844	11764/21594	0.977
	13	93646525	rs9516264	C	T	0.447407	0.996387	0.0239237	0.879757	5222/6456	14361/17731	0.9512
	2	232554210	rs1190449	G	T	0.452776	0.996148	0.0256398	0.880359	4579/5649	12727/15267	0.2275
	8	15618874	rs1429081	C	T	0.415072	0.996296	0.0248759	0.881418	4573/6391	12479/17639	0.6161
	1	10521601	rs2056417	G	A	0.210256	1.00416	0.0278865	0.881669	2598/9876	7242/27084	0.5256	PEX14
	8	118485873	rs2515037	A	G	0.284438	1.00379	0.025663	0.882733	3397/8599	9401/23597	0.7209	SAMD12
	6	158087193	rs1744169	A	G	0.378622	1.0036	0.0243786	0.882882	4380/7166	12031/19767	0.8502
	8	17682881	rs7460737	G	A	0.350199	0.996471	0.0240572	0.883185	4256/7958	11795/21825	0.6367
	1	200512628	rs4335405	T	C	0.449067	0.996551	0.0236489	0.883851	5211/6435	14433/17665	0.682
	11	100629135	rs7932851	G	A	0.470974	0.996226	0.0258918	0.88389	4604/5204	12709/14243	0.7175
	13	50525961	rs3118904	G	A	0.0544063	0.992491	0.0516791	0.884047	645/11151	1764/30718	0.8786
	15	91256633	rs11073989	G	A	0.155354	1.00478	0.0328685	0.884706	1782/9708	4892/26578	0.9277
	3	185505405	rs6444074	G	T	0.303846	1.00363	0.0250377	0.884855	3667/8385	10110/23180	0.9072
	14	55090566	rs8019978	G	A	0.460064	0.996695	0.0229988	0.885544	5629/6585	15499/18211	0.8359
	2	206906589	rs4673366	C	T	0.425245	0.996687	0.023214	0.886342	5260/7064	14411/19523	0.6818
	4	45250189	rs410202	G	A	0.334084	1.00378	0.0264243	0.886608	3491/6907	9561/19109	0.6765
	19	24157700	rs9305015	G	A	0.212049	0.996063	0.0279327	0.887701	2633/9751	7215/26843	0.8578
	17	17258573	rs1630656	T	C	0.144895	1.00458	0.0324149	0.887778	1790/10604	4954/29196	0.8621
	7	14267406	rs38271	A	G	0.01235	1.01542	0.108957	0.888283	138/11154	387/30831	0.8848
	8	41121406	rs6474309	C	T	0.366388	0.996654	0.0239344	0.888644	4409/7731	12310/21182	0.3918	SFRP1;ZMAT4
	18	50621652	rs1437648	G	A	0.132659	0.995268	0.0339697	0.888941	1602/10576	4473/29143	0.6732
	17	72688867	rs11653866	T	C	0.247262	1.00382	0.027416	0.889383	2886/8724	7861/23993	0.7009
	10	108423546	rs1928450	C	T	0.00121713	1.04721	0.332753	0.889736	15/12249	41/33705	0.9823
	19	33139787	rs17833533	G	A	0.147309	0.995418	0.0335507	0.89112	1693/9677	4552/26472	0.5755
	1	28744344	rs17340752	A	G	0.000236275	1.10143	0.72142	0.893474	3/12403	8/34142	0.9626
	17	7459769	rs9217	T	C	0.215346	1.00372	0.0278315	0.89381	2632/9578	7233/26367	0.9462	ZBTB4
	8	143232207	rs13274431	G	A	0.305135	0.996419	0.0268753	0.893814	3266/7562	9178/20776	0.3548
	9	13763735	rs10756497	C	T	0.34962	1.00317	0.0239821	0.894984	4324/7998	11862/22112	0.7245
	10	94404041	rs692872	G	A	0.189194	1.004	0.0302857	0.895067	2159/9391	6049/25785	0.4676
	13	50636244	rs7991818	C	T	0.137808	0.995524	0.0340291	0.895129	1607/10117	4491/28035	0.7867
	1	207888915	rs2745952	T	C	0.0718061	0.994054	0.0453363	0.895344	845/10835	2307/29909	0.792
	5	175161308	rs11134913	G	A	0.468102	1.0038	0.0288548	0.895554	3919/4415	10433/11893	0.6463
	10	27818128	rs1931888	T	C	0.417813	1.00321	0.0244339	0.895764	4690/6470	12864/17990	0.5423
	8	107960070	rs630662	A	G	0.0518983	1.00666	0.0508296	0.896028	667/11783	1758/32518	0.325	RSPO2
	10	113927344	rs10885518	A	G	0.320677	0.996752	0.0250048	0.896494	3776/8036	10455/22111	0.7853
	2	42514774	rs2374432	T	G	0.397248	1.00311	0.0239277	0.896747	4684/7110	12899/19569	0.9799
	1	204649445	rs4951092	G	A	0.118973	1.0045	0.0352404	0.89871	1486/10876	4031/29979	0.6206
	8	80931634	rs7003901	G	T	0.325031	1.00373	0.0295144	0.899563	2838/5880	7784/16178	0.9068
	12	122314947	rs1512023	A	G	0.359407	1.00344	0.0273375	0.900096	3424/6146	9409/16727	0.699
	8	82018678	rs1354823	T	G	0.438952	1.00351	0.0279592	0.900168	3871/4951	10639/13595	0.9713
	6	26128218	rs198811	C	T	0.133963	0.995968	0.0332634	0.903338	1687/10787	4583/29747	0.6245	HIST1H1E;HIST1H2AC
	6	27122625	rs7745603	C	T	0.149806	1.00385	0.0317255	0.903661	1887/10587	5126/29214	0.5914	HIST1H2BJ;LINC00240
	20	11055085	rs761569	T	C	0.160427	0.996021	0.0329493	0.903694	1771/9195	4862/25518	0.7211
	21	18268241	rs2051359	A	G	0.0515391	0.993768	0.0516851	0.90373	627/11839	1784/32530	0.4639
	12	93751344	rs1471816	G	A	0.095536	1.00471	0.0388531	0.90383	1179/11061	3204/30434	0.7292
	11	130843357	rs10894264	C	T	0.157809	1.00427	0.0354881	0.904537	1535/8217	4208/22432	0.8978
	6	15908411	rs9370842	C	T	0.433699	0.997061	0.0246486	0.904941	4721/6207	13091/17051	0.6775
	1	164955217	rs12743434	A	G	0.00265547	1.0265	0.219097	0.904993	34/12404	90/34168	0.8434
	6	26133388	rs198806	A	G	0.133973	0.996073	0.033265	0.905835	1687/10787	4584/29750	0.6272	HIST1H1E;HIST1H2AC
	7	107713588	rs6975897	C	T	0.368286	0.997115	0.024614	0.906554	4243/7293	11773/20179	0.9007
	7	155827286	rs1233563	C	T	0.16414	1.00369	0.0319302	0.908105	1887/9585	5172/26362	0.9066
	5	598528	rs12523022	C	T	0.344386	1.0029	0.0251305	0.908234	3971/7547	10881/20727	0.9205
	5	58135210	rs2018529	T	C	0.441955	1.00298	0.0258893	0.908439	4388/5502	12066/15274	0.6869
	2	36607564	rs918067	A	G	0.211095	1.00356	0.0309925	0.908636	2206/8198	6036/22604	0.7841
	16	57677651	rs736570	G	A	0.41589	1.00308	0.0268053	0.908658	3962/5524	10946/15414	0.682
	8	40528651	rs2722456	A	G	0.368081	0.99718	0.0248911	0.90967	4147/7217	11534/19704	0.4151
	19	22087266	rs6511321	A	G	0.133402	0.996242	0.0333226	0.91003	1652/10806	4588/29730	0.7603
	19	22089813	rs10417916	T	C	0.133402	0.996242	0.0333226	0.91003	1652/10806	4588/29730	0.7603
	11	118520660	rs576950	A	G	0.153687	1.00426	0.0376732	0.910136	1377/7573	3762/20726	0.9591
	3	10260488	rs394558	G	A	0.0178526	1.00959	0.0846037	0.910161	222/12220	612/33662	0.9923
	6	54765094	rs2174145	C	T	0.106074	0.995604	0.0393133	0.910764	1162/9920	3274/27464	0.6269
	6	32222629	rs443198	A	G	0.488285	1.00252	0.0227517	0.911841	6118/6352	16723/17585	0.5429	NOTCH4
	14	88949993	rs4904482	G	A	0.127387	1.00389	0.0353162	0.912534	1500/10280	4130/28286	0.984
	12	122264687	rs4758649	G	A	0.360726	0.997396	0.0237959	0.912753	4421/7907	12264/21662	0.5687
	6	109840390	rs4332017	C	T	0.155653	1.00379	0.0345983	0.912849	1635/8641	4395/24069	0.2596
	1	214400722	rs4578186	G	T	0.372874	1.00256	0.0235518	0.913593	4630/7814	12781/21469	0.8278	PTPN14
	9	93189195	rs10821083	C	T	0.326782	0.99731	0.0249284	0.913941	3854/7838	10478/21688	0.4437
	8	57860663	rs10093879	T	C	0.311647	0.997015	0.0281419	0.915406	3153/7107	8947/19619	0.2688
	7	126866544	rs2106353	G	T	0.0302343	0.992986	0.0663755	0.915546	376/11740	997/32299	0.5486
	1	240814664	rs12744536	G	T	0.485851	0.997583	0.0228967	0.91582	5998/6380	16562/17494	0.7391
	11	7167772	rs10500683	T	C	0.498462	1.0025	0.0236727	0.915992	5749/5865	15965/15983	0.3844
	10	11313709	rs7087063	G	A	0.380982	1.00282	0.0268783	0.916568	3740/6100	10351/16795	0.83
	1	66743879	rs485521	T	C	0.00428046	1.01833	0.174663	0.917187	55/12387	145/34137	0.78
	19	49918426	rs1152237	G	A	0.440527	0.997553	0.0237282	0.917769	5123/6511	14195/18023	0.9636
	6	100501946	rs7751526	A	G	0.173444	1.00311	0.0302011	0.918097	2149/10089	5810/27840	0.4619
	1	245298946	rs6665809	C	T	0.41774	1.00242	0.0236671	0.918573	4877/6771	13410/18718	0.8066
	14	88949598	rs4904480	G	A	0.124903	1.00365	0.0357135	0.918707	1463/10249	4028/28222	0.9966
	1	50479854	rs3789576	G	T	0.0980417	1.00388	0.0379919	0.918838	1225/11241	3361/30949	0.9212
	10	129359182	rs1554224	A	G	0.397363	1.00272	0.0267653	0.919309	3868/5906	10689/16171	0.7024
	2	176787865	rs6706043	T	G	0.068199	1.00467	0.0461573	0.919633	814/11110	2245/30685	0.9731
	10	22022376	rs10740998	T	C	0.0452208	0.994406	0.0558756	0.92003	551/11475	1489/31597	0.7131
	6	20728282	rs6928012	C	T	0.356463	1.00238	0.0237851	0.920393	4456/7972	12168/22040	0.5714	CDKAL1
	6	158445478	rs705958	T	C	0.349562	1.00244	0.0245133	0.920967	4178/7734	11402/21256	0.7531
	1	201915540	rs4494199	A	G	0.398723	0.997675	0.0235872	0.921398	4800/7210	13188/19916	0.8052
	10	32722301	rs10763893	G	A	0.0529975	0.994926	0.0517614	0.921716	641/11429	1760/31474	0.9501
	5	58140959	rs11749409	C	A	0.420171	1.00266	0.0271817	0.922125	3843/5267	10626/14700	0.7059
	16	86504307	rs1169647	A	C	0.25438	1.00284	0.029649	0.923887	2509/7297	6871/20197	0.6937
	8	100572293	rs2469653	T	C	0.0805816	1.00451	0.0478124	0.924995	789/9089	2198/24992	0.763
	8	56904939	rs1508086	T	C	0.191298	1.00274	0.0290516	0.925007	2390/10064	6557/27759	0.8403	IMPAD1;LINC00968
	1	47779183	rs12406511	T	C	0.105348	1.00346	0.0370658	0.925762	1325/11047	3572/30540	0.4596
	14	61890006	rs217682	A	G	0.466971	1.00252	0.0273039	0.926462	4222/4836	11556/13174	0.8474
	8	95319625	rs10956946	T	C	0.00330699	1.01771	0.19565	0.928522	43/12361	111/34053	0.7177
	5	139078046	rs6882112	T	C	0.130886	0.996998	0.0337262	0.928972	1635/10823	4486/29822	0.8908
	1	211577683	rs2278652	A	G	0.174901	1.00273	0.0305434	0.929002	2076/9822	5726/26984	0.8885
	3	189811063	rs4687094	C	A	0.16756	0.99692	0.0352712	0.930316	1575/7877	4365/21633	0.7777
	2	218187823	rs1877715	G	A	0.176944	0.997137	0.0329943	0.930749	1827/8517	5037/23411	0.9208
	1	15461774	rs3737696	A	C	0.244942	1.00235	0.0272235	0.931171	2848/8848	7878/24216	0.6724
	10	121303660	rs11199884	G	A	0.180682	1.00252	0.029684	0.932351	2242/10120	6125/27821	0.8183
	1	240822992	rs10926365	T	C	0.472675	1.00203	0.023986	0.932718	5388/5984	14747/16479	0.7798
	9	117177110	rs1413409	C	T	0.18442	0.997502	0.0298896	0.933318	2232/9866	6120/27070	0.9805
	15	93060482	rs4778082	A	G	0.154627	1.00261	0.0317142	0.934477	1901/10367	5201/28461	0.9062
	12	94589729	rs5026918	A	G	0.474126	0.998125	0.0228787	0.934614	5858/6496	16113/17873	0.9891
	8	73333210	rs12546089	A	G	0.244244	0.997718	0.0278793	0.934695	2759/8669	7722/23762	0.4128
	12	94589848	rs7133845	T	C	0.474125	0.998135	0.0228785	0.934984	5858/6496	16112/17872	0.9889
	11	65569073	rs1194076	C	A	0.215016	1.00224	0.0277257	0.935631	2660/9700	7312/26706	0.951
	7	147440785	rs7803315	G	T	0.430767	0.998148	0.0231981	0.936318	5272/6956	14520/19198	0.9221
	14	86150908	rs4470088	C	A	0.261786	0.997855	0.0269983	0.93661	3014/8484	8247/23271	0.9214
	11	65510990	rs10896012	T	C	0.166754	0.997559	0.0307863	0.936724	2043/10213	5632/28138	0.9835
	10	121724063	rs1693673	C	T	0.34488	0.998102	0.0239296	0.936726	4281/8097	11718/22294	0.7898	FGFR2;ATE1
	20	15677349	rs13037804	C	T	0.175961	0.997414	0.0329846	0.937426	1836/8592	5074/23768	0.9743
	1	160974049	rs2246593	A	C	0.324981	0.998085	0.024425	0.937463	4055/8363	11093/23101	0.6645
	19	4953339	rs1982468	T	G	0.0137493	0.992488	0.097417	0.938302	169/12285	474/33838	0.8409	UHRF1
	8	23621074	rs907586	A	C	0.410684	1.00301	0.0391899	0.938954	2153/3109	6027/8629	0.7934
	7	45982085	rs2949307	C	T	0.0307573	1.00538	0.0706898	0.939544	338/10578	926/29254	0.8841
	12	122300865	rs12423987	A	C	0.365184	0.99821	0.0240477	0.940612	4380/7670	12157/21077	0.6512
	22	40319299	rs139914	A	G	0.374287	1.00177	0.0237468	0.940625	4580/7668	12608/21066	0.9259
	2	71589873	rs1473228	A	G	0.153868	1.00236	0.0319378	0.941196	1908/10314	5157/28537	0.4222	DYSF
	6	30404501	rs10947072	C	T	0.248259	0.998049	0.0264931	0.941224	3093/9381	8529/25811	0.927	RPP21;HLA-E;TRIM39-RPP21
	9	133306452	rs554710	T	C	0.180525	0.997744	0.0312147	0.942307	2015/9153	5523/25065	0.9747
	14	55263686	rs10140801	C	T	0.386524	0.998339	0.0241821	0.945179	4550/7144	12396/19752	0.5061
	15	101241729	rs752092	A	G	0.149955	1.00217	0.0318899	0.945828	1864/10590	5141/29119	0.9174	CHSY1
	10	48553358	rs749377	T	C	0.112445	0.997505	0.0367677	0.945833	1329/10667	3702/29044	0.5017
	13	20909753	rs4769136	G	A	0.367355	0.998395	0.0236447	0.945851	4496/7858	12550/21498	0.3567	LINC00367;XPO4;LATS2
	10	108448493	rs1329504	C	T	0.00121087	0.977169	0.341291	0.946046	14/12086	41/33281	0.8424
	14	55079608	rs873061	T	C	0.404105	0.998385	0.0244768	0.947361	4485/6639	12329/18155	0.8168
	6	28634495	rs16894171	G	A	0.484256	0.998532	0.0227773	0.948561	6010/6464	16659/17679	0.5219	ZBED9
	9	98998959	rs1413299	G	T	0.454833	1.0015	0.023526	0.949345	5368/6434	14752/17682	0.999
	8	20707090	rs2218794	G	T	0.455475	1.00146	0.0229843	0.949499	5595/6735	15529/18519	0.6576	LZTS1-AS1;LOC102467222
	6	162455173	rs4709614	T	C	0.27033	0.997915	0.0339733	0.951008	2091/5699	5741/15441	0.6573
	7	126838136	rs2283076	A	G	0.0328112	1.0039	0.0634949	0.951058	409/11817	1095/32517	0.6416
	10	13845104	rs10906515	C	T	0.416348	0.998513	0.0246527	0.951851	4587/6423	12614/17690	0.9458
	13	22207066	rs9552617	A	G	0.45711	1.00194	0.0321104	0.951858	3235/3807	8723/10395	0.6537
	11	65504361	rs3200401	C	T	0.166667	0.998189	0.0307091	0.952921	2049/10247	5649/28243	0.9925
	1	50434349	rs1278516	G	A	0.0984619	1.00223	0.0379345	0.953133	1229/11245	3380/30956	0.978
	7	12950413	rs4721166	G	T	0.428757	1.00232	0.0398213	0.953618	2211/2927	6022/8042	0.791
	4	184648878	rs4647601	C	A	0.15799	0.99825	0.0314792	0.955621	1943/10421	5389/28655	0.7649	CASP3
	15	64883475	rs11633431	C	T	0.195889	1.00161	0.0293959	0.956285	2333/9645	6502/26622	0.7196
	8	126696630	rs4870981	C	T	0.233921	0.998467	0.0280328	0.956354	2716/8894	7482/24504	0.9963
	13	50359793	rs1262862	G	A	0.26107	0.998548	0.0266309	0.956499	3080/8718	8429/23857	0.998
	21	16820797	rs2896854	T	C	0.430992	0.998576	0.0269979	0.957912	3937/5239	10946/14410	0.6618
	11	16978695	rs11606492	C	T	0.0204313	0.99579	0.0804581	0.958185	254/12200	701/33587	0.9734	PLEKHA7
	14	64779238	rs1741488	C	T	0.323562	1.00128	0.024692	0.95873	3916/8210	10808/22572	0.8649
	1	50440694	rs12076604	T	C	0.0984916	1.00196	0.0379341	0.958748	1229/11245	3381/30951	0.9884
	8	100520184	rs2844049	C	T	0.171861	1.00161	0.0323683	0.96024	1907/9317	5350/25652	0.5212
	10	118359086	rs236212	T	C	0.233238	1.00134	0.0270795	0.960596	2884/9404	7851/25887	0.6543
	6	124697835	rs6908208	C	T	0.495091	1.0012	0.0258247	0.962854	4828/4890	13225/13521	0.6923
	3	129420477	rs4429625	A	G	0.339455	0.99884	0.0254567	0.963636	3799/7287	10340/20226	0.402
	4	16434007	rs7689225	G	A	0.463254	1.00131	0.0289497	0.963816	3765/4317	10317/11999	0.5849
	14	33672985	rs10134969	A	G	0.314451	1.00134	0.0297861	0.964246	2733/5969	7542/16432	0.928
	1	109184800	rs12239846	A	G	0.0709517	1.00199	0.044847	0.964642	858/11440	2415/31417	0.5503	KIAA1324
	14	64963610	rs8007405	A	G	0.336719	1.00117	0.0270336	0.965639	3368/6640	9329/18371	0.9629
	11	252942	rs1045577	G	A	0.00219915	0.989345	0.251862	0.966076	26/11716	71/32295	0.9674
	17	82575203	rs4789799	T	C	0.251473	1.00101	0.0264452	0.96954	3084/9104	8440/25198	0.6425
	7	107687870	rs1858929	G	A	0.360804	1.00093	0.0251635	0.970556	4030/7154	11232/19884	0.9044
	19	55750303	rs2868062	C	T	0.124745	1.0015	0.0413868	0.971039	1107/7843	3057/21373	0.7232
	2	27170162	rs1659689	A	G	0.123507	0.998722	0.0355659	0.971312	1449/10303	4009/28431	0.9361
	2	207955528	rs6705199	G	A	0.387888	0.999149	0.0238281	0.971492	4720/7406	12939/20461	0.7201
	3	190231309	rs1436659	G	A	0.409929	0.999119	0.0247376	0.971575	4533/6457	12411/17933	0.5279
	17	11832823	rs11869944	G	A	0.45333	1.00085	0.0238379	0.971609	5184/6210	14243/17217	0.6803
	21	46563744	rs762253	G	A	0.099598	0.998604	0.0397772	0.971981	1123/10269	3138/28252	0.6713
	4	128547347	rs6815701	G	T	0.0692677	0.998418	0.0472173	0.973244	783/10547	2157/28957	0.9379
	6	127130520	rs1936806	C	T	0.439744	1.00076	0.022827	0.973507	5499/6965	15074/19246	0.7041
	1	10501225	rs589400	A	G	0.202429	1.00088	0.0283041	0.975152	2492/9958	6957/27271	0.4619
	21	29608925	rs2832409	A	G	0.466041	0.999172	0.0266182	0.975185	4348/4986	11901/13631	0.9607
	9	120781725	rs2416800	A	G	0.478233	1.00076	0.0244273	0.975196	5264/5764	14378/15666	0.8244
	8	98306517	rs17288913	C	T	0.00330636	1.00586	0.201618	0.976886	41/11485	102/31622	0.5839
	6	31274985	rs3134745	C	T	0.0859786	1.00112	0.0405095	0.977943	1104/11370	2921/31419	0.2401	HLA-B;HLA-C
	4	54226459	rs2114039	T	C	0.293301	1.00067	0.0249588	0.97856	3636/8774	10006/24096	0.9292	GSX2;PDGFRA
	2	20682653	rs13385499	T	C	0.483422	1.00058	0.0229346	0.979973	5913/6271	16220/17380	0.6267
	8	98367031	rs7831552	G	A	0.369548	1.0006	0.023738	0.979981	4575/7791	12575/21467	0.9105	NIPAL2;KCNS2
	1	118481017	rs1229119	C	T	0.49312	1.00057	0.0229022	0.980019	6033/6281	16758/17146	0.4085	TBX15;SPAG17
	8	95561808	rs11779432	G	A	0.35006	1.00065	0.025953	0.98003	3729/6883	10167/18917	0.7364
	1	118614867	rs1742856	A	G	0.415917	0.999458	0.0231612	0.981318	5094/7248	14148/19774	0.4025
	1	163799531	rs1866893	T	C	0.19677	1.00071	0.031464	0.982007	1994/8118	5512/22522	0.9011
	9	33097998	rs13300152	G	A	0.0898232	0.999112	0.039715	0.982151	1139/11305	3057/31213	0.4369
	4	124236109	rs1123772	C	T	0.407004	1.00052	0.0232642	0.982229	5081/7379	13957/20359	0.8358
	17	69031729	rs7215642	A	G	0.280744	0.999464	0.0261581	0.983635	3336/8480	9115/23419	0.6544
	3	124474085	rs587979	G	A	0.150118	0.999384	0.0316957	0.98449	1892/10550	5117/29131	0.4776	KALRN
	17	37726698	rs2107131	G	A	0.384403	1.00072	0.0370246	0.984525	2188/3516	6009/9611	0.8829
	11	59064883	rs2096588	G	A	0.251612	0.999466	0.0281168	0.984852	2732/8070	7492/22340	0.7154
	8	80878351	rs6994674	T	C	0.308741	1.00047	0.0250809	0.985196	3699/8349	10295/22983	0.6336
	14	32572615	rs12435734	G	A	0.265931	1.00048	0.0265878	0.98571	3151/8653	8559/23671	0.771
	14	58853676	rs10130841	A	G	0.190254	0.999456	0.0316891	0.986312	1994/8558	5483/23265	0.694
	6	25330310	rs2690107	T	C	0.399617	1.00039	0.0264134	0.988155	3871/5757	10735/16187	0.5691
	2	19098966	rs4574071	T	C	0.00883983	1.00179	0.124616	0.988541	107/11987	295/33087	0.9918
	3	10929672	rs1881364	C	T	0.457475	0.999616	0.0281256	0.9891	3835/4545	10645/12627	0.9723
	1	164802464	rs729071	G	T	0.459024	1.00027	0.0237911	0.991091	5298/6220	14519/17135	0.8109
	3	136207780	rs645040	G	T	0.117091	1.00039	0.0354005	0.991266	1467/11003	4011/30303	0.8232	MSL2;PCCB
	14	64779322	rs2357726	G	A	0.322461	1.00027	0.0247579	0.99128	3892/8204	10749/22559	0.8472
	2	240792123	rs6732174	C	T	0.125246	0.999594	0.0373035	0.991312	1361/9493	3738/26120	0.9572
	17	33214582	rs396996	G	A	0.466189	1.0002	0.0228338	0.992937	5770/6596	15891/18207	0.9144	ASIC2
	10	18161366	rs10828282	C	T	0.353352	0.9998	0.0248572	0.993584	4075/7387	11117/20415	0.5702
	4	183649932	rs6552695	A	G	0.471697	0.999815	0.0233234	0.993676	5723/6423	15826/17712	0.8949	RWDD4
	8	48804925	rs10108023	G	A	0.271565	0.999783	0.0278989	0.99378	2893/7751	7981/21417	0.95
	9	107705070	rs6477589	A	G	0.265177	0.999792	0.0274766	0.99397	2891/7973	7968/22118	0.7975
	1	118562278	rs1213905	G	A	0.411831	1.00016	0.0233114	0.99458	5000/7222	13908/19782	0.4736
	14	33689477	rs8014950	C	T	0.424917	1.00013	0.0312777	0.996641	3045/4103	8449/11453	0.83
	14	64962468	rs4899155	G	A	0.340448	1.00011	0.0269475	0.996815	3402/6598	9422/18246	0.9513
	3	28659625	rs2126314	A	G	0.261392	0.999925	0.026847	0.997758	3095/8755	8538/24116	0.9514
	1	50515533	rs1846522	G	A	0.0979573	1.00008	0.038096	0.998305	1215/11221	3360/30908	0.9103
	Abbreviation: CHROM, chromosome; POS, position (genomic locus); rsID, reference SNP cluster ID; REF, reference allele; ALT, alternative allele; MAF: minor allele frequency; OR, odds ratio; LOG(OR)_SE, the standard error of the odds ratio (OR) in logistic regression; LOG_P value, logistic regression p-value; AFF, genotypes/alleles in cases; UNAFF, genotypes/alleles in controls; CHISQ_P value, chi-…
