# Supplementary material for: Polygenic risk score predicting susceptibility and outcome of benign prostatic hyperplasia in the Han Chinese
Source: Hum Genomics. 2024 May 22;18:49. doi: 10.1186/s40246-024-00619-3 (PMC11110300; doi:10.1186/s40246-024-00619-3)
Supplement: Supplementary file 6 — Supplementary Material 6 [file 40246_2024_619_MOESM6_ESM.xlsx]

## Sheet: Appendix 1, IMRAD Mappings
Appendix 1. Introduction, Methods, Results and Discussion (IMRAD) Mappings for PRS-RS.
Manuscript Section	Notes	PRS-RS Item
Introduction	Items listed in this section should set up the motivation and hypotheses of the polygenic risk score and integrated risk models.	Externally validating a previously published PRS (PMID: 34995502; PGS catalog ID: PGS001865).
		Introduction: This study aimed to explore that polygenic risk score (PRS) is effective in predicting benign prostatic hyperplasia (BPH) incidence, prognosis and risk of operation in Han Chinese.
Methods	Methods section should include information regarding the study participants' characteristics, including the distribution of these variables, variable definitions, and all features of the study that are relevant for interpretation. Methods should also detail all statistical models used or considered in the publication, including all parameters and assumptions.	Participants	Study Design & Recruitment: Of the 57,257 participants from the TPMI project at TCVGH, a total of 23,407 male participants were included in the analysis. The BPH cohort consisted of 6,237 male cases, matched 1:1 to 6,237 male controls based on age.
			Demographic and Clinical Characteristics: BPH cases were identified using the International Classification of Diseases, Ninth Revision Clinical Modification (ICD-9-CM) code 600.x with available medical records. Clinical parameters were sourced from the dataset and electronic medical records of Taichung Veterans General Hospital (TCVGH), a tertiary medical center, conducted patient recruitment for…
			Ancestry: Han Chinese population
		Outcome of interest: Prostate volume was assessed using transrectal sonography, computed tomography (CT), magnetic resonance imaging (MRI), or transabdominal songraphy. The response to 5-α-reductase inhibitor (5ARI) medication was determined as the percentage reduction in prostate volume after treatment. Outcome evaluation was based on the incidence of patients who underwent monopolar, bipolar, o…
		Non-Genetic Variables: Diagnosis age, Smoking, PSA level, 5ARI usage time, TURP, Hypertension and Diabetes mellitus
		Genetic data: All participants in the TPMI cohort underwent genotyping, resulting in data for approximately 700,000 genetic variants. Genetic variants were aligned to the human genome reference GRCh38.
		Polygenic Risk Score Construction & Estimation: We utilized the PGS001865 PRS, which was derived from a discovery analysis of 1,712 variants associated with BPH identified from a Trans-ancestry GWAS for 245 curated traits across nine ancestry groups from the United Kingdom (UK) Biobank. We obtained the list of SNPs and their corresponding effect sizes from the Polygenic score (PGS) catalog. This …
		Integrated Risk Model	Model Type: SNPs selected from previous GWAS study (https://https://pubmed.ncbi.nlm.nih.gov/34995502/). Details of this study population were not described in this manuscript.
			Model Fitting: SNPs selected from previous GWAS study (https://https://pubmed.ncbi.nlm.nih.gov/34995502/). Details of this study population were not described in this manuscript.
		Missing Data: SNPs selected from previous GWAS study (https://https://pubmed.ncbi.nlm.nih.gov/34995502/). Details of this study population were not described in this manuscript.
		Statistical Methods: The PRS values were classified into four groups based on quartiles, denoted as Q1 (0-25%), Q2 (26-50%), Q3 (51-75%), and Q4 (76-100%). Descriptive statistics for continuous variables were presented as mean ± standard deviation (SD), and differences among groups were analyzed using Student's t-test. Categorical variables were presented as number (percent), and group difference…
		Other Analyses: No
Results	Results should be presented for all conducted analyses, not just the final model, to enable full interpretation. This includes participant information (demographics, clinical characteristics, ancestry) of the training and test data, as well as all statistical models with relevant parameters.	Participants	Demographic and Clinical Characteristics: Of the 57,257 participants from the TPMI project at TCVGH, a total of 23,407 male participants were included in the analysis. The BPH cohort consisted of 6,237 male cases, matched 1:1 to 6,237 male controls based on age. Clinical parameters were sourced from the dataset and electronic medical records of TCVGH, a tertiary medical center, conducted patient …
			Ancestry: Han Chinese population
		PRS Distribution: The PRS values were classified into four groups based on quartiles, denoted as Q1 (0-25%), Q2 (26-50%), Q3 (51-75%), and Q4 (76-100%).
		Risk Model: In this Han Chinese cohort, higher PRS was associated with an increased susceptibility to BPH, larger prostate volumes, poorer response to 5ARI treatment, and a higher risk of TURP.
		Predictive Ability: This PRS was exhibited predictive performance in our cohort, with an AUC of 0.526 for BPH. Furthermore, the C-index indicates predictive accuracy for PGS001865 (C-index: 0.546, 95% CI, 0.504-0.666).
		Risk Model Discrimination: This PRS was exhibited predictive performance in our cohort, with an AUC of 0.526 for BPH. Furthermore, the C-index indicates predictive accuracy for PGS001865 (C-index: 0.546, 95% CI, 0.504-0.666).
		Risk Model Calibration: No
		Subgroup Analyses: Association of PRS and clinical parameters (including prostate volume, reduction volume after 5ARI and incidence of TURP) in BPH patients
Discussion	The discussion should focus on the interpretation and contextualization of the risk model. This includes, but is not limited to, the generalizability, any limitations due to study characteristics or statistical assumptions, and the intended use case for the model.	Risk Model: Through the analysis of data gathered from the TCVGH-TPMI cohort, we discovered that PRS serves as a reliable predictor of BPH incidence, as well as other clinical parameters, including prostate volume, response to 5ARI medications, and the future risk of requiring TURP.
		Interpretation: Our study represents the first to demonstrate a significant association between PRS and BPH within the Han Chinese population. In our cohort, this PRS exhibited predictive performance, achieving an AUC of 0.526 for BPH. Additionally, the C-index indicated predictive accuracy for PGS001865 (C-index: 0.546, 95% CI, 0.504-0.666). Although PGS001865 was trained on European populations…
		Limitations: There are several limitations to this study that should be acknowledged. Firstly, the PRS is based on genetic markers that have been identified in previous studies, and the selection of genetic markers may not be comprehensive. Our study was unable to provide a definitive explanation for the specific impact of individual genes on the development of benign prostatic hyperplasia. Furth…
		Generalizability: Through the analysis of data gathered from the TCVGH-TPMI cohort, we discovered that PRS can serves as a reliable predictor of BPH incidence in Han Chinese population, as well as other clinical parameters, including prostate volume, response to 5ARI medications, and the future risk of requiring TURP.
		Risk Model: In this Han Chinese cohort, higher PRS was associated with an increased susceptibility to BPH, larger prostate volumes, poorer response to 5ARI treatment, and a higher risk of TURP.
		Intended Uses: PRS can serves as a reliable predictor of BPH incidence in Han Chinese population, as well as other clinical parameters, including prostate volume, response to 5ARI medications, and the future risk of requiring TURP.
Transparency and Reproducibility	Information related to the transparency and reproducibility of the study may not be included in the traditional main text, but rather in the data availability or funding statements at the end of a manuscript.	Data Availability: All data used in this study are available in this article.
		Funding: This study was funded by Taichung Veterans General Hospital, Taiwan [grant numbers TCVGH-1127304B and TCVGH-1137302B].
